# Supplementary material for: 2-Chloro-N-isopropyl-N-phenyl­acetamide
Source: Acta Crystallogr Sect E Struct Rep Online. 2010 Jul 14;66(Pt 8):o2017. doi: 10.1107/S1600536810027157 (PMC3007416; doi:10.1107/S1600536810027157)
Supplement: Supplementary file 1 [file e-66-o2017-sup1.cif]

##############################################################################
###                                                                        ###
###        Electronic paper (Acta Crystallographica Section E)             ###
###                                                                        ###
##############################################################################
#                                                                            #
# This CIF contains the data in a paper accepted for publication in Acta     #
# Crystallographica Section E. It conforms to the requirements of Notes      #
# for Authors for Section E, and has been peer reviewed under the auspices   #
# of the IUCr Commission on Journals.                                        #
#                                                                            #
# Full details of the Crystallographic Information File format               #
# are given in the paper "The Crystallographic Information File (CIF):       #
# a New Standard Archive File for Crystallography" by S. R. Hall, F. H.      #
# Allen and I. D. Brown [Acta Cryst. (1991), A47, 655-685].                  #
#                                                                            #
# The current version of the core CIF dictionary is obtainable from          #
# ftp://ftp.iucr.org/pub/cif_core.dic. The current version number is 2.4.    #
#                                                                            #
# Software is freely available for graphical display of the structure(s) in  #
# this CIF.  For information consult the CIF home page http://www.iucr.org/  #
# cif/home.html                                                              #
#                                                                            #
# This file may be used for bona fide research purposes within the           #
# scientific community so long as proper attribution is given to the journal # 
# article from which it was obtained.                                        #
#                                                                            #
##############################################################################
                                             
data_global
_audit_creation_method     'from SHELXL97 CIF and IUCr SHELXL97-template'
_journal_date_recd_electronic     2010-06-26
_journal_date_accepted     2010-07-08
_journal_name_full     'Acta Crystallographica, Section E'
_journal_year     2010
_journal_volume     66
_journal_issue      8
_journal_page_first     o2017
_journal_page_last     o2017
_journal_paper_category     QO
_journal_coeditor_code     ZS2048
_publ_contact_author_name     'Doctor Maosen Yuan'
_publ_contact_author_address
;
College of Science
Northwest A&F University
Yangling 712100
People's Republic of China
;
_publ_contact_author_email     'yuanms@nwsuaf.edu.cn'
_publ_contact_author_fax     '0086 029 87092226'
_publ_contact_author_phone     '0086 029 87092226'
_publ_section_title
;
2-Chloro-<i>N</i>-isopropyl-<i>N</i>-phenylacetamide
;
loop_
    _publ_author_name
    _publ_author_footnote
    _publ_author_address
    'Yuan, Mao-Sen' ?
;
College of Science
Northwest A&F University
Yangling 712100
Shannxi Province
People's Republic of China
;
    'Li, Zhi-peng' ?
;
College of Life Sciences
Northwest A&F University
Yangling 712100
Shannxi Province
People's Republic of China
;
    'Wang, Qi' ?
;
College of Science
Northwest A&F University
Yangling 712100
Shannxi Province
People's Republic of China
;
data_I
_audit_creation_method     SHELXL97
_chemical_name_systematic
;
2-Chloro-<i>N</i>-isopropyl-<i>N</i>-phenylacetamide
;
_chemical_name_common     propachlor
_chemical_formula_moiety     'C11 H14 Cl N O'
_chemical_formula_sum     'C11 H14 Cl N O'
_chemical_formula_iupac     'C11 H14 Cl N O'
_chemical_formula_weight     211.68
_chemical_melting_point     ?
_symmetry_cell_setting     monoclinic
_symmetry_space_group_name_H-M     'P 21/n '
_symmetry_space_group_name_Hall     '-P 2yn'
loop_
    _symmetry_equiv_pos_as_xyz
    'x, y, z'
    '-x+1/2, y+1/2, -z+1/2'
    '-x, -y, -z'
    'x-1/2, -y-1/2, z-1/2'
_cell_length_a     11.9190(11)
_cell_length_b     7.8042(8)
_cell_length_c     12.3789(13)
_cell_angle_alpha     90.00
_cell_angle_beta     98.9630(10)
_cell_angle_gamma     90.00
_cell_volume     1137.4(2)
_cell_formula_units_Z     4
_cell_measurement_reflns_used     2899
_cell_measurement_theta_min     2.21
_cell_measurement_theta_max     25.02
_cell_measurement_temperature     298(2)
_exptl_crystal_description     block
_exptl_crystal_colour     colorless
_exptl_crystal_size_max     0.47
_exptl_crystal_size_mid     0.45
_exptl_crystal_size_min     0.44
_exptl_crystal_density_diffrn     1.236
_exptl_crystal_density_meas     ?
_exptl_crystal_density_method     'not measured'
_exptl_crystal_F_000     448
_exptl_absorpt_coefficient_mu     0.304
_exptl_absorpt_correction_type     multi-scan
_exptl_absorpt_process_details     '(<i>SADABS</i>; Bruker, 2005)'
_exptl_absorpt_correction_T_min     0.8702
_exptl_absorpt_correction_T_max     0.8777
_exptl_special_details
;
;
_diffrn_ambient_temperature     298(2)
_diffrn_radiation_type     MoK\a
_diffrn_radiation_wavelength     0.71073
_diffrn_radiation_source     'fine-focus sealed tube'
_diffrn_radiation_monochromator     graphite
_diffrn_measurement_device_type     'Bruker APEXII CCD'
_diffrn_measurement_method     '\f and \w scans'
_diffrn_detector_area_resol_mean     ?
_diffrn_reflns_number     5426
_diffrn_reflns_av_R_equivalents     0.0252
_diffrn_reflns_av_sigmaI/netI     0.0282
_diffrn_reflns_theta_min     2.21
_diffrn_reflns_theta_max     25.02
_diffrn_reflns_theta_full     25.02
_diffrn_measured_fraction_theta_max     0.998
_diffrn_measured_fraction_theta_full     0.998
_diffrn_reflns_limit_h_min     -14
_diffrn_reflns_limit_h_max     12
_diffrn_reflns_limit_k_min     -9
_diffrn_reflns_limit_k_max     8
_diffrn_reflns_limit_l_min     -14
_diffrn_reflns_limit_l_max     14
_diffrn_standards_number     0
_diffrn_standards_interval_count     .
_diffrn_standards_interval_time     .
_diffrn_standards_decay_%     ?
_refine_special_details
;
Refinement of <i>F</i>^2^ against ALL reflections. The weighted <i>R</i>-factor
<i>wR</i> and goodness of fit <i>S</i> are based on <i>F</i>^2^, conventional
<i>R</i>-factors <i>R</i> are based on <i>F</i>, with <i>F</i> set to zero for
negative <i>F</i>^2^. The threshold expression of <i>F</i>^2^ >
\s(<i>F</i>^2^) is used only for calculating <i>R</i>-factors(gt) <i>etc</i>.
and is not relevant to the choice of reflections for refinement.
<i>R</i>-factors based on <i>F</i>^2^ are statistically about twice as large
as those based on <i>F</i>, and <i>R</i>- factors based on ALL data will be
even larger.
;
_reflns_number_total     2004
_reflns_number_gt     1501
_reflns_threshold_expression     'I>2\s(I)'
_refine_ls_structure_factor_coef     Fsqd
_refine_ls_matrix_type     full
_refine_ls_R_factor_all     0.0544
_refine_ls_R_factor_gt     0.0377
_refine_ls_wR_factor_gt     0.0955
_refine_ls_wR_factor_ref     0.1109
_refine_ls_goodness_of_fit_ref     1.030
_refine_ls_restrained_S_all     1.030
_refine_ls_number_reflns     2004
_refine_ls_number_parameters     130
_refine_ls_number_restraints     0
_refine_ls_hydrogen_treatment     constr
_refine_ls_weighting_scheme     calc
_refine_ls_weighting_details
         'calc w=1/[\s^2^(Fo^2^)+(0.0469P)^2^+0.4408P] where P=(Fo^2^+2Fc^2^)/3'
_atom_sites_solution_hydrogens     geom
_atom_sites_solution_primary     direct
_atom_sites_solution_secondary     difmap
_refine_ls_shift/su_max     0.000
_refine_ls_shift/su_mean     0.000
_refine_diff_density_max     0.211
_refine_diff_density_min     -0.186
_refine_ls_extinction_method     '<i>SHELXL97</i> (Sheldrick, 2008)'
_refine_ls_extinction_coef     0.079(5)
_refine_ls_extinction_expression
                                  'Fc^*^=kFc[1+0.001xFc^2^\l^3^/sin(2\q)]^-1/4^'
loop_
    _atom_type_symbol
    _atom_type_description
    _atom_type_scat_dispersion_real
    _atom_type_scat_dispersion_imag
    _atom_type_scat_source
    'C' 'C' 0.0033 0.0016
                         'International Tables Vol C Tables 4.2.6.8 and 6.1.1.4'
    'H' 'H' 0.0000 0.0000
                         'International Tables Vol C Tables 4.2.6.8 and 6.1.1.4'
    'O' 'O' 0.0106 0.0060
                         'International Tables Vol C Tables 4.2.6.8 and 6.1.1.4'
    'N' 'N' 0.0061 0.0033
                         'International Tables Vol C Tables 4.2.6.8 and 6.1.1.4'
    'Cl' 'Cl' 0.1484 0.1585
                         'International Tables Vol C Tables 4.2.6.8 and 6.1.1.4'
_computing_data_collection     '<i>SMART</i> (Bruker, 1997)'
_computing_cell_refinement     '<i>SAINT</i> (Bruker, 1997)'
_computing_data_reduction     '<i>SAINT</i> (Bruker, 1997)'
_computing_structure_solution     '<i>SHELXS97</i> (Sheldrick, 2008)'
_computing_structure_refinement     '<i>SHELXL97</i> (Sheldrick, 2008)'
_computing_molecular_graphics     '<i>SHELXTL</i> (Sheldrick, 2008)'
_computing_publication_material     '<i>SHELXTL</i> (Sheldrick, 2008)'
loop_
    _atom_site_type_symbol
    _atom_site_label
    _atom_site_fract_x
    _atom_site_fract_y
    _atom_site_fract_z
    _atom_site_U_iso_or_equiv
    _atom_site_adp_type
    _atom_site_calc_flag
    _atom_site_refinement_flags
    _atom_site_occupancy
    _atom_site_disorder_assembly
    _atom_site_disorder_group
    Cl Cl1 0.57852(5) 0.22476(9) 0.44873(5) 0.0711(3) Uani d . 1 . .
    N N1 0.25393(14) 0.3526(2) 0.40187(13) 0.0483(4) Uani d . 1 . .
    O O1 0.40481(14) 0.4455(2) 0.32694(12) 0.0662(5) Uani d . 1 . .
    C C1 0.36637(17) 0.3629(3) 0.39670(16) 0.0475(5) Uani d . 1 . .
    C C2 0.44299(18) 0.2648(3) 0.48500(18) 0.0543(6) Uani d . 1 . .
    H H2A 0.4074 0.1566 0.4980 0.065 Uiso calc R 1 . .
    H H2B 0.4520 0.3301 0.5525 0.065 Uiso calc R 1 . .
    C C3 0.21346(16) 0.2664(3) 0.49159(15) 0.0438(5) Uani d . 1 . .
    C C4 0.17401(18) 0.0998(3) 0.47994(18) 0.0548(6) Uani d . 1 . .
    H H4 0.1734 0.0423 0.4140 0.066 Uiso calc R 1 . .
    C C5 0.1354(2) 0.0186(3) 0.5666(2) 0.0674(7) Uani d . 1 . .
    H H5 0.1097 -0.0939 0.5592 0.081 Uiso calc R 1 . .
    C C6 0.1349(2) 0.1042(4) 0.6635(2) 0.0691(7) Uani d . 1 . .
    H H6 0.1073 0.0504 0.7211 0.083 Uiso calc R 1 . .
    C C7 0.1751(2) 0.2691(4) 0.67528(19) 0.0701(7) Uani d . 1 . .
    H H7 0.1757 0.3260 0.7414 0.084 Uiso calc R 1 . .
    C C8 0.21471(19) 0.3513(3) 0.58983(17) 0.0586(6) Uani d . 1 . .
    H H8 0.2420 0.4629 0.5983 0.070 Uiso calc R 1 . .
    C C9 0.1714(2) 0.4559(3) 0.32459(18) 0.0641(7) Uani d . 1 . .
    H H9 0.2083 0.4850 0.2615 0.077 Uiso calc R 1 . .
    C C10 0.1415(3) 0.6210(3) 0.3759(3) 0.0939(10) Uani d . 1 . .
    H H10A 0.1033 0.5964 0.4368 0.141 Uiso calc R 1 . .
    H H10B 0.0926 0.6875 0.3228 0.141 Uiso calc R 1 . .
    H H10C 0.2097 0.6845 0.4006 0.141 Uiso calc R 1 . .
    C C11 0.0654(3) 0.3538(4) 0.2827(3) 0.1013(11) Uani d . 1 . .
    H H11A 0.0865 0.2471 0.2530 0.152 Uiso calc R 1 . .
    H H11B 0.0186 0.4179 0.2267 0.152 Uiso calc R 1 . .
    H H11C 0.0240 0.3318 0.3418 0.152 Uiso calc R 1 . .
loop_
    _atom_site_aniso_label
    _atom_site_aniso_U_11
    _atom_site_aniso_U_22
    _atom_site_aniso_U_33
    _atom_site_aniso_U_12
    _atom_site_aniso_U_13
    _atom_site_aniso_U_23
    Cl1 0.0516(4) 0.0819(5) 0.0834(5) 0.0023(3) 0.0212(3) -0.0015(3)
    N1 0.0526(10) 0.0511(10) 0.0426(9) 0.0058(8) 0.0115(7) 0.0076(8)
    O1 0.0760(11) 0.0647(11) 0.0635(9) -0.0032(8) 0.0288(8) 0.0168(8)
    C1 0.0592(13) 0.0403(11) 0.0455(11) -0.0013(9) 0.0157(10) -0.0021(9)
    C2 0.0477(12) 0.0591(14) 0.0588(13) 0.0012(10) 0.0167(10) 0.0089(11)
    C3 0.0410(10) 0.0493(12) 0.0420(10) 0.0039(9) 0.0091(8) 0.0049(9)
    C4 0.0519(12) 0.0549(14) 0.0582(13) -0.0021(10) 0.0106(10) -0.0024(11)
    C5 0.0572(14) 0.0606(15) 0.0859(17) -0.0076(11) 0.0157(12) 0.0164(14)
    C6 0.0581(14) 0.090(2) 0.0622(15) -0.0004(13) 0.0178(11) 0.0268(15)
    C7 0.0761(17) 0.091(2) 0.0456(13) -0.0016(14) 0.0178(12) 0.0005(13)
    C8 0.0685(14) 0.0576(14) 0.0514(12) -0.0041(11) 0.0150(10) -0.0015(11)
    C9 0.0692(15) 0.0715(17) 0.0521(12) 0.0177(12) 0.0110(11) 0.0201(12)
    C10 0.095(2) 0.0512(16) 0.122(2) 0.0114(15) -0.0266(18) 0.0041(16)
    C11 0.112(2) 0.078(2) 0.094(2) 0.0226(18) -0.0480(18) -0.0207(17)
_geom_special_details
;
All e.s.d.'s (except the e.s.d. in the dihedral angle between two l.s. planes)
are estimated using the full covariance matrix. The cell e.s.d.'s are taken
into account individually in the estimation of e.s.d.'s in distances, angles
and torsion angles; correlations between e.s.d.'s in cell parameters are only
used when they are defined by crystal symmetry. An approximate (isotropic)
treatment of cell e.s.d.'s is used for estimating e.s.d.'s involving l.s.
planes.
;
loop_
    _geom_bond_atom_site_label_1
    _geom_bond_atom_site_label_2
    _geom_bond_site_symmetry_2
    _geom_bond_distance
    _geom_bond_publ_flag
    Cl1 C2 . 1.771(2) ?
    N1 C1 . 1.354(3) ?
    N1 C3 . 1.444(2) ?
    N1 C9 . 1.496(3) ?
    O1 C1 . 1.222(2) ?
    C1 C2 . 1.518(3) ?
    C2 H2A . 0.9700 ?
    C2 H2B . 0.9700 ?
    C3 C4 . 1.383(3) ?
    C3 C8 . 1.383(3) ?
    C4 C5 . 1.385(3) ?
    C4 H4 . 0.9300 ?
    C5 C6 . 1.373(4) ?
    C5 H5 . 0.9300 ?
    C6 C7 . 1.374(4) ?
    C6 H6 . 0.9300 ?
    C7 C8 . 1.381(3) ?
    C7 H7 . 0.9300 ?
    C8 H8 . 0.9300 ?
    C9 C10 . 1.503(4) ?
    C9 C11 . 1.515(4) ?
    C9 H9 . 0.9800 ?
    C10 H10A . 0.9600 ?
    C10 H10B . 0.9600 ?
    C10 H10C . 0.9600 ?
    C11 H11A . 0.9600 ?
    C11 H11B . 0.9600 ?
    C11 H11C . 0.9600 ?
loop_
    _geom_angle_atom_site_label_1
    _geom_angle_atom_site_label_2
    _geom_angle_atom_site_label_3
    _geom_angle_site_symmetry_1
    _geom_angle_site_symmetry_3
    _geom_angle
    _geom_angle_publ_flag
    C1 N1 C3 . . 121.03(16) ?
    C1 N1 C9 . . 119.66(17) ?
    C3 N1 C9 . . 118.53(16) ?
    O1 C1 N1 . . 123.2(2) ?
    O1 C1 C2 . . 121.67(19) ?
    N1 C1 C2 . . 115.15(16) ?
    C1 C2 Cl1 . . 112.14(14) ?
    C1 C2 H2A . . 109.2 ?
    Cl1 C2 H2A . . 109.2 ?
    C1 C2 H2B . . 109.2 ?
    Cl1 C2 H2B . . 109.2 ?
    H2A C2 H2B . . 107.9 ?
    C4 C3 C8 . . 119.95(19) ?
    C4 C3 N1 . . 120.46(18) ?
    C8 C3 N1 . . 119.59(19) ?
    C3 C4 C5 . . 119.9(2) ?
    C3 C4 H4 . . 120.1 ?
    C5 C4 H4 . . 120.1 ?
    C6 C5 C4 . . 120.1(2) ?
    C6 C5 H5 . . 119.9 ?
    C4 C5 H5 . . 119.9 ?
    C5 C6 C7 . . 120.0(2) ?
    C5 C6 H6 . . 120.0 ?
    C7 C6 H6 . . 120.0 ?
    C6 C7 C8 . . 120.6(2) ?
    C6 C7 H7 . . 119.7 ?
    C8 C7 H7 . . 119.7 ?
    C7 C8 C3 . . 119.5(2) ?
    C7 C8 H8 . . 120.2 ?
    C3 C8 H8 . . 120.2 ?
    N1 C9 C10 . . 111.53(19) ?
    N1 C9 C11 . . 111.5(2) ?
    C10 C9 C11 . . 110.8(2) ?
    N1 C9 H9 . . 107.6 ?
    C10 C9 H9 . . 107.6 ?
    C11 C9 H9 . . 107.6 ?
    C9 C10 H10A . . 109.5 ?
    C9 C10 H10B . . 109.5 ?
    H10A C10 H10B . . 109.5 ?
    C9 C10 H10C . . 109.5 ?
    H10A C10 H10C . . 109.5 ?
    H10B C10 H10C . . 109.5 ?
    C9 C11 H11A . . 109.5 ?
    C9 C11 H11B . . 109.5 ?
    H11A C11 H11B . . 109.5 ?
    C9 C11 H11C . . 109.5 ?
    H11A C11 H11C . . 109.5 ?
    H11B C11 H11C . . 109.5 ?
loop_
    _geom_torsion_atom_site_label_1
    _geom_torsion_atom_site_label_2
    _geom_torsion_atom_site_label_3
    _geom_torsion_atom_site_label_4
    _geom_torsion_site_symmetry_1
    _geom_torsion_site_symmetry_2
    _geom_torsion_site_symmetry_3
    _geom_torsion_site_symmetry_4
    _geom_torsion
    _geom_torsion_publ_flag
    C3 N1 C1 O1 . . . . -174.27(19) ?
    C9 N1 C1 O1 . . . . -4.6(3) ?
    C3 N1 C1 C2 . . . . 5.3(3) ?
    C9 N1 C1 C2 . . . . 174.98(19) ?
    O1 C1 C2 Cl1 . . . . -20.0(3) ?
    N1 C1 C2 Cl1 . . . . 160.48(15) ?
    C1 N1 C3 C4 . . . . -98.8(2) ?
    C9 N1 C3 C4 . . . . 91.4(2) ?
    C1 N1 C3 C8 . . . . 81.0(3) ?
    C9 N1 C3 C8 . . . . -88.8(2) ?
    C8 C3 C4 C5 . . . . 0.3(3) ?
    N1 C3 C4 C5 . . . . -179.95(19) ?
    C3 C4 C5 C6 . . . . 0.8(3) ?
    C4 C5 C6 C7 . . . . -1.5(4) ?
    C5 C6 C7 C8 . . . . 1.0(4) ?
    C6 C7 C8 C3 . . . . 0.1(4) ?
    C4 C3 C8 C7 . . . . -0.8(3) ?
    N1 C3 C8 C7 . . . . 179.5(2) ?
    C1 N1 C9 C10 . . . . -96.3(2) ?
    C3 N1 C9 C10 . . . . 73.7(3) ?
    C1 N1 C9 C11 . . . . 139.2(2) ?
    C3 N1 C9 C11 . . . . -50.8(3) ?
