# Supplementary material for: 2-Chloro-N-isopropyl-N-phenyl­acetamide
Source: Acta Crystallogr Sect E Struct Rep Online. 2010 Jul 14;66(Pt 8):o2017. doi: 10.1107/S1600536810027157 (PMC3007416; doi:10.1107/S1600536810027157)
Supplement: Supplementary file 2 [file e-66-o2017-Isup2.hkl]

# 
# h,k,l, Fc-squared, Fo-squared, sigma(Fo-squared) and status flag 
# 
data_I
_shelx_title ' 100430f in P2(1)/n' 
_shelx_refln_list_code          4 
_shelx_F_calc_maximum       95.18 
_exptl_crystal_F_000       448.00 
_reflns_d_resolution_high  0.8403 
 
loop_ 
 _symmetry_equiv_pos_as_xyz 
 'x, y, z' 
 '-x+1/2, y+1/2, -z+1/2' 
 '-x, -y, -z' 
 'x-1/2, -y-1/2, z-1/2' 
 
_cell_length_a    11.9190 
_cell_length_b     7.8042 
_cell_length_c    12.3789 
_cell_angle_alpha  90.000 
_cell_angle_beta   98.963 
_cell_angle_gamma  90.000 
 
_shelx_F_squared_multiplier     1.000 
 
loop_ 
 _refln_index_h 
 _refln_index_k 
 _refln_index_l 
 _refln_F_squared_calc 
 _refln_F_squared_meas 
 _refln_F_squared_sigma 
 _refln_observed_status 
   2   0   0     1085.57     1113.16     28.54 o 
   4   0   0     4414.37     4202.16     71.74 o 
   6   0   0     1184.17     1207.19     23.25 o 
   8   0   0      213.83      205.97      6.25 o 
  10   0   0       19.30       19.81      1.98 o 
  12   0   0       66.61       72.20      5.02 o 
  14   0   0       50.91       52.17      4.79 o 
   1   1   0      384.10      386.88      4.14 o 
   2   1   0     3957.19     3884.67    161.55 o 
   3   1   0      484.43      500.21      5.51 o 
   4   1   0       70.08       71.26      1.38 o 
   5   1   0      721.06      726.56      8.05 o 
   6   1   0      642.21      667.72      7.66 o 
   7   1   0      277.53      274.95      3.95 o 
   8   1   0      345.04      313.85      4.53 o 
   9   1   0       27.36       28.48      2.84 o 
  10   1   0      235.98      216.01      4.52 o 
  11   1   0       11.65       10.89      1.85 o 
  12   1   0        1.54        1.86      1.72 o 
  13   1   0        2.91        4.17      1.78 o 
   0   2   0     3020.41     2706.94     55.76 o 
   1   2   0     1862.73     1890.03     64.35 o 
   2   2   0      368.43      321.68      3.81 o 
   3   2   0        7.65        7.08      1.57 o 
   4   2   0      522.89      571.85      8.46 o 
   5   2   0     1899.02     1865.18     19.17 o 
   6   2   0     1103.56     1192.91     12.85 o 
   7   2   0      148.68      129.07      2.48 o 
   8   2   0      534.35      518.15      7.80 o 
   9   2   0       42.35       37.89      2.04 o 
  10   2   0        1.03       -1.65      1.10 o 
  11   2   0       14.95       12.68      1.62 o 
  12   2   0       24.41       29.62      3.73 o 
  13   2   0        0.11        0.25      1.74 o 
   1   3   0     1298.32     1347.25     20.49 o 
   2   3   0      796.26      743.07     11.93 o 
   3   3   0       28.37       33.56      1.11 o 
   4   3   0      532.91      550.97      5.71 o 
   5   3   0      169.88      142.13      2.51 o 
   6   3   0        1.70       -0.88      0.58 o 
   7   3   0      249.36      264.17      4.89 o 
   8   3   0      503.43      504.20      7.89 o 
   9   3   0        6.95        5.82      1.37 o 
  10   3   0       24.01       29.36      2.01 o 
  11   3   0        3.71        3.46      1.36 o 
  12   3   0        0.74        1.38      1.35 o 
  13   3   0       13.79       16.00      2.52 o 
   0   4   0       13.95        8.74      1.72 o 
   1   4   0      657.79      697.95     29.54 o 
   2   4   0      390.84      395.37      7.34 o 
   3   4   0       16.64       11.91      1.03 o 
   4   4   0        3.36        2.50      0.67 o 
   5   4   0      101.18       93.11      2.13 o 
   6   4   0      155.80      171.23      3.80 o 
   7   4   0        0.09        0.04      1.09 o 
   8   4   0      317.27      321.30      5.98 o 
   9   4   0        0.35       -1.40      1.07 o 
  10   4   0       37.64       37.17      2.20 o 
  11   4   0       16.58       20.79      2.15 o 
  12   4   0        7.58       11.83      1.96 o 
   1   5   0      193.96      198.79      4.82 o 
   2   5   0      303.01      331.41      6.82 o 
   3   5   0       74.66       81.58      2.39 o 
   4   5   0      126.57      129.97      3.10 o 
   5   5   0        0.03        1.55      1.27 o 
   6   5   0       25.28       29.95      2.00 o 
   7   5   0       93.29       98.20      3.18 o 
   8   5   0        0.76        0.74      1.21 o 
   9   5   0        2.51        3.27      1.41 o 
  10   5   0        3.26        1.51      1.49 o 
  11   5   0       20.37       25.35      2.40 o 
   0   6   0      103.63      108.82      5.16 o 
   1   6   0      109.26      110.46      3.76 o 
   2   6   0       49.20       46.11      4.44 o 
   3   6   0      210.07      208.23      5.40 o 
   4   6   0       58.09       59.88      3.12 o 
   5   6   0        0.28        0.86      1.53 o 
   6   6   0        3.30        2.87      4.34 o 
   7   6   0       16.50       15.00      2.28 o 
   8   6   0       74.58       66.52      3.65 o 
   9   6   0       72.23       77.34      3.17 o 
  10   6   0        8.70        8.99      1.89 o 
   1   7   0       14.32       16.45      2.14 o 
   2   7   0        4.91        4.70      1.82 o 
   3   7   0       11.04       10.52      2.05 o 
   4   7   0        0.41       -0.64      1.55 o 
   5   7   0       10.97        9.51      2.24 o 
   6   7   0        2.47       -0.35      1.68 o 
   7   7   0        0.15        0.11      1.66 o 
   8   7   0       19.87       27.24      4.71 o 
   9   7   0        0.25        1.26      1.92 o 
   0   8   0      128.71      118.61      6.59 o 
   1   8   0       14.21       11.42      2.29 o 
   2   8   0        9.59        8.04      3.22 o 
   3   8   0       36.14       33.48      3.14 o 
   4   8   0        4.75        5.95      2.11 o 
   5   8   0        9.91       12.97      2.60 o 
   6   8   0        0.02       -2.77      1.87 o 
   7   8   0        0.00       -1.63      2.30 o 
   1   9   0        4.88        3.97      3.15 o 
   2   9   0        0.73       -1.80      3.37 o 
   3   9   0        0.13       -1.10      1.76 o 
 -13   0   1      121.62      121.62      6.53 o 
 -11   0   1       61.20       64.65      4.53 o 
  -9   0   1       17.09       13.62      1.56 o 
  -7   0   1     1444.91     1470.11     22.01 o 
  -5   0   1     3336.91     3403.88     47.81 o 
  -1   0   1     3327.29     3185.53    150.64 o 
   1   0   1       11.21       10.28      0.62 o 
   3   0   1     4395.35     4283.80     87.05 o 
   5   0   1     5042.93     5110.15    129.37 o 
   7   0   1      595.59      587.10     10.01 o 
   9   0   1      107.36      109.52      3.62 o 
  11   0   1       75.03       81.58      4.97 o 
  13   0   1       14.67       18.97      3.57 o 
 -14   1   1        0.14        0.78      2.01 o 
 -13   1   1       53.89       48.71      3.26 o 
 -12   1   1        1.56       -0.15      1.63 o 
 -11   1   1       53.70       45.40      2.72 o 
 -10   1   1        0.24       -0.08      0.96 o 
  -9   1   1      251.51      228.77      4.47 o 
  -8   1   1       72.09       67.11      1.81 o 
  -7   1   1      162.18      137.44      2.45 o 
  -6   1   1       85.91       75.24      1.65 o 
  -5   1   1       17.93       27.20      2.29 o 
  -4   1   1     1034.38     1064.34     14.79 o 
  -3   1   1      195.47      239.91      3.46 o 
  -2   1   1     1269.61     1284.50     33.58 o 
  -1   1   1      683.03      620.20      6.46 o 
   0   1   1      487.85      473.37      7.38 o 
   1   1   1     9058.64     8952.84    361.24 o 
   2   1   1       12.77        9.43      0.77 o 
   3   1   1     8800.53     8545.74    290.28 o 
   4   1   1       51.13       54.09      1.29 o 
   5   1   1      155.77      144.06      2.36 o 
   6   1   1      233.05      217.89      3.63 o 
   7   1   1       90.23       73.83      2.04 o 
   8   1   1      245.02      232.42      3.72 o 
   9   1   1      283.78      286.48      4.49 o 
  10   1   1        0.41       -0.76      1.04 o 
  11   1   1       50.33       54.64      2.43 o 
  12   1   1        6.52        6.35      1.86 o 
  13   1   1        2.84        3.33      1.81 o 
 -13   2   1        6.62        3.76      3.81 o 
 -12   2   1        5.44        1.75      1.82 o 
 -11   2   1       48.30       48.22      2.31 o 
 -10   2   1        0.11       -0.89      1.01 o 
  -9   2   1        1.03       -0.65      1.11 o 
  -8   2   1       13.17       12.73      1.41 o 
  -7   2   1      189.94      187.96      3.05 o 
  -6   2   1       47.02       61.84      3.68 o 
  -5   2   1     1031.55     1057.30     11.33 o 
  -4   2   1      350.34      342.67      4.20 o 
  -3   2   1       94.66       89.84      1.54 o 
  -2   2   1     1765.66     1879.88     22.05 o 
  -1   2   1     1047.89     1048.91     15.85 o 
   0   2   1     1656.01     1628.36     49.36 o 
   1   2   1     7371.06     7370.15    188.71 o 
   2   2   1     3750.67     3755.41     60.84 o 
   3   2   1      206.33      216.48      2.55 o 
   4   2   1       10.51       18.69      0.90 o 
   5   2   1     1254.70     1284.73     15.01 o 
   6   2   1      547.07      560.75      6.79 o 
   7   2   1       15.40       17.73      1.17 o 
   8   2   1      145.94      152.85      2.98 o 
   9   2   1      605.27      580.23      8.76 o 
  10   2   1       49.85       40.67      2.51 o 
  11   2   1        1.74        2.34      1.23 o 
  12   2   1        3.21        2.26      1.37 o 
  13   2   1       78.25       85.02      4.09 o 
 -13   3   1       48.19       48.08      6.58 o 
 -12   3   1       54.97       50.69      2.66 o 
 -11   3   1        3.68        2.46      1.87 o 
 -10   3   1       47.18       50.98      2.38 o 
  -9   3   1      341.02      333.30      6.06 o 
  -8   3   1      196.91      203.99      4.32 o 
  -7   3   1      327.76      305.91      5.38 o 
  -6   3   1       81.33       75.81      3.22 o 
  -5   3   1      141.92      138.45      3.60 o 
  -4   3   1       80.15       70.06      1.56 o 
  -3   3   1     1189.38     1186.50     12.54 o 
  -2   3   1      598.03      691.08      8.91 o 
  -1   3   1      591.87      606.42      9.93 o 
   0   3   1      863.60      858.49     37.10 o 
   1   3   1      928.45      922.57     14.53 o 
   2   3   1      889.98      950.97     24.64 o 
   3   3   1      460.76      461.31      4.91 o 
   4   3   1      724.02      724.08     10.91 o 
   5   3   1      146.05      180.62      2.99 o 
   6   3   1        5.36        6.88      0.87 o 
   7   3   1        0.86        0.23      0.79 o 
   8   3   1      153.82      153.18      3.73 o 
   9   3   1        1.61       -1.74      1.71 o 
  10   3   1       33.22       32.10      2.13 o 
  11   3   1      162.74      153.12      4.11 o 
  12   3   1       27.65       37.06      2.56 o 
  13   3   1       10.35       10.30      3.88 o 
 -12   4   1        0.08        0.18      1.41 o 
 -11   4   1      122.33      121.08      5.59 o 
 -10   4   1       13.41       11.62      1.71 o 
  -9   4   1       98.56       92.23      3.07 o 
  -8   4   1       23.35       27.30      3.75 o 
  -7   4   1      146.76      149.64      3.63 o 
  -6   4   1        1.97        1.58      1.07 o 
  -5   4   1      255.70      248.65      3.76 o 
  -4   4   1       10.43       12.44      0.92 o 
  -3   4   1        4.92        2.49      0.68 o 
  -2   4   1        0.05        0.46      0.89 o 
  -1   4   1      106.02       98.15      4.24 o 
   0   4   1      627.52      681.58     22.36 o 
   1   4   1     1461.53     1555.56     23.97 o 
   2   4   1        2.18        3.99      1.09 o 
   3   4   1      314.02      294.35      6.03 o 
   4   4   1      956.10      989.99     15.23 o 
   5   4   1      148.54      150.92      2.88 o 
   6   4   1        6.00        2.52      0.88 o 
   7   4   1      240.62      231.44      4.74 o 
   8   4   1        4.01        4.69      1.32 o 
   9   4   1       48.27       42.42      2.24 o 
  10   4   1       82.31       81.46      3.06 o 
  11   4   1        2.13        1.21      1.86 o 
  12   4   1       12.50       17.00      2.15 o 
 -11   5   1        0.05        0.03      1.56 o 
 -10   5   1        1.54        0.66      1.38 o 
  -9   5   1        4.16        3.63      1.44 o 
  -8   5   1        3.14        2.10      1.93 o 
  -7   5   1      246.16      253.01      5.25 o 
  -6   5   1       63.38       60.25      2.45 o 
  -5   5   1        3.45        2.35      1.30 o 
  -4   5   1      148.61      145.62      4.06 o 
  -3   5   1      102.06      105.71      2.68 o 
  -2   5   1       10.12       11.13      2.20 o 
  -1   5   1      179.11      163.98      4.27 o 
   0   5   1       48.88       40.02      2.09 o 
   1   5   1       36.42       32.29      2.01 o 
   2   5   1      289.53      324.07     14.02 o 
   3   5   1       47.92       46.19      2.99 o 
   4   5   1       52.87       60.49      2.23 o 
   5   5   1      389.99      380.41      6.39 o 
   6   5   1      141.44      135.39      3.56 o 
   7   5   1        1.84        2.02      1.23 o 
   8   5   1        3.67        3.14      1.24 o 
   9   5   1        0.03       -1.28      1.25 o 
  10   5   1        2.54        1.90      1.44 o 
  11   5   1       40.05       41.12      2.86 o 
 -10   6   1       44.47       46.73      2.76 o 
  -9   6   1        5.88        6.08      1.61 o 
  -8   6   1       38.20       44.63      2.57 o 
  -7   6   1       35.56       35.40      3.00 o 
  -6   6   1        0.17       -1.06      1.46 o 
  -5   6   1      101.70       95.97      3.93 o 
  -4   6   1      378.64      407.37      8.71 o 
  -3   6   1       40.26       36.46      2.36 o 
  -2   6   1       23.91       25.20      2.10 o 
  -1   6   1       17.24       17.63      2.06 o 
   0   6   1        0.01       -1.21      1.13 o 
   1   6   1      101.69       98.72      3.60 o 
   2   6   1        2.27        2.20      1.41 o 
   3   6   1       54.98       51.38      2.81 o 
   4   6   1      207.63      211.14      4.52 o 
   5   6   1       31.11       23.46      3.37 o 
   6   6   1       46.08       43.71      2.89 o 
   7   6   1       33.31       36.23      3.09 o 
   8   6   1       40.41       47.92      3.22 o 
   9   6   1        1.60        0.37      1.61 o 
  10   6   1        8.21       11.58      2.06 o 
  -9   7   1        3.50        4.22      2.33 o 
  -8   7   1        1.43       -0.61      2.04 o 
  -7   7   1       10.85        8.29      2.31 o 
  -6   7   1       33.62       40.97      3.60 o 
  -5   7   1        3.38        0.09      1.70 o 
  -4   7   1       42.83       48.37      3.78 o 
  -3   7   1        3.44       -0.36      2.14 o 
  -2   7   1       31.44       26.49      2.45 o 
  -1   7   1        9.32        6.31      3.06 o 
   0   7   1      116.64      131.40      4.50 o 
   1   7   1        5.09        1.44      1.65 o 
   2   7   1       10.96        9.62      2.08 o 
   3   7   1       63.60       64.10      6.81 o 
   4   7   1       14.62        7.79      1.95 o 
   5   7   1        1.07        0.40      1.63 o 
   6   7   1       18.69       16.62      3.58 o 
   7   7   1       36.90       31.53      3.38 o 
   8   7   1        0.82        0.90      1.95 o 
   9   7   1        4.95        3.23      2.06 o 
  -7   8   1        0.77        3.37      2.81 o 
  -6   8   1        3.50        0.52      2.08 o 
  -5   8   1        7.59        5.61      3.20 o 
  -4   8   1        3.64        0.92      1.84 o 
  -3   8   1        5.68        2.81      1.76 o 
  -2   8   1       19.69       23.47      4.32 o 
  -1   8   1        0.31       -1.27      2.42 o 
   0   8   1       48.46       53.33      4.75 o 
   1   8   1        0.19        0.08      1.89 o 
   2   8   1       15.12       20.40      5.19 o 
   3   8   1       17.10       13.49      6.75 o 
   4   8   1       31.74       37.73      8.22 o 
   5   8   1        5.05        1.02      2.41 o 
   6   8   1       18.43       20.15      9.79 o 
  -3   9   1        1.71        0.55      2.68 o 
  -2   9   1        1.73        0.70      2.12 o 
  -1   9   1       11.74       20.93      4.39 o 
   0   9   1       13.65       16.99      3.98 o 
   1   9   1       31.76       31.26      4.85 o 
   2   9   1        0.01        0.17      3.57 o 
   3   9   1        8.33        6.78      5.12 o 
 -14   0   2       10.92       10.57      3.68 o 
 -12   0   2        7.06       13.93      3.22 o 
 -10   0   2      329.98      347.17     10.71 o 
  -8   0   2      169.83      179.59      4.27 o 
  -6   0   2     2242.56     2420.76     34.64 o 
  -4   0   2      327.63      299.10      5.08 o 
  -2   0   2      113.39      146.68      2.33 o 
   0   0   2     5263.36     4650.44    121.78 o 
   2   0   2      555.97      597.59      8.94 o 
   4   0   2      877.37      928.01     13.95 o 
   6   0   2       63.43       51.28      2.09 o 
   8   0   2      112.44      115.07      3.51 o 
  10   0   2      256.43      244.87      6.00 o 
  12   0   2        7.54        5.57      2.60 o 
 -14   1   2       51.71       60.55      5.63 o 
 -13   1   2        2.48        6.21      2.08 o 
 -12   1   2       68.08       67.06      5.88 o 
 -11   1   2       15.66       16.51      2.09 o 
 -10   1   2       86.59       80.06      3.41 o 
  -9   1   2        0.77        0.03      0.93 o 
  -8   1   2      810.50      821.78     11.03 o 
  -7   1   2       27.06       24.07      1.60 o 
  -6   1   2      762.41      786.19      8.72 o 
  -5   1   2        1.10        0.92      0.44 o 
  -4   1   2        2.51        4.15      0.45 o 
  -3   1   2      764.12      731.40      7.92 o 
  -2   1   2     1524.30     1545.17     15.50 o 
  -1   1   2     6222.74     5920.07     69.84 o 
   0   1   2     1069.64     1060.14     12.98 o 
   1   1   2     2596.82     2631.73     87.61 o 
   2   1   2      305.91      315.98      4.25 o 
   3   1   2     3566.24     3630.04     52.80 o 
   4   1   2        4.35        8.01      0.65 o 
   5   1   2      966.70      957.48     18.51 o 
   6   1   2     1286.44     1272.23     13.61 o 
   7   1   2      405.11      414.82      5.45 o 
   8   1   2      237.99      227.36      3.75 o 
   9   1   2      227.87      207.28      4.86 o 
  10   1   2       18.25       16.47      1.41 o 
  11   1   2        7.86        6.60      1.41 o 
  12   1   2       46.12       43.53      2.91 o 
  13   1   2        0.01       -1.76      1.61 o 
 -13   2   2       11.52       10.87      2.44 o 
 -12   2   2       52.16       59.19      4.78 o 
 -11   2   2        4.02        4.23      1.64 o 
 -10   2   2       59.47       52.12      2.91 o 
  -9   2   2       13.32       10.48      1.36 o 
  -8   2   2        2.83        2.46      0.92 o 
  -7   2   2      116.35      120.25      6.79 o 
  -6   2   2      691.83      681.16      9.20 o 
  -5   2   2       69.05       93.28      2.66 o 
  -4   2   2     1642.65     1662.41     25.95 o 
  -3   2   2      316.02      299.39      3.65 o 
  -2   2   2       72.67       69.27      1.75 o 
  -1   2   2      183.63      222.64      4.07 o 
   0   2   2     3838.65     3815.51     96.61 o 
   1   2   2       65.28       69.58      3.90 o 
   2   2   2     1804.98     1808.63     32.80 o 
   3   2   2     1103.81     1225.04     11.45 o 
   4   2   2     1428.12     1508.90     15.34 o 
   5   2   2      216.78      229.61      3.41 o 
   6   2   2     1379.73     1354.22     16.26 o 
   7   2   2       67.61       67.48      1.90 o 
   8   2   2      620.29      604.84      7.67 o 
   9   2   2       74.63       66.48      2.33 o 
  10   2   2        3.02        1.50      1.12 o 
  11   2   2        3.35        1.22      1.21 o 
  12   2   2        0.31        0.10      1.36 o 
  13   2   2       11.58       15.89      3.61 o 
 -13   3   2        7.78       11.56      2.50 o 
 -12   3   2       19.12       16.86      2.46 o 
 -11   3   2       32.66       33.48      2.71 o 
 -10   3   2        2.28        0.26      1.11 o 
  -9   3   2        9.96       11.27      1.48 o 
  -8   3   2      243.30      238.19      5.31 o 
  -7   3   2       24.45       22.92      1.83 o 
  -6   3   2       93.59       85.87      2.40 o 
  -5   3   2      107.84      104.28      1.91 o 
  -4   3   2       48.71       41.89      1.24 o 
  -3   3   2      236.96      206.77      2.93 o 
  -2   3   2      619.61      641.93      8.33 o 
  -1   3   2       75.32       74.73      3.53 o 
   0   3   2       21.23       14.53      1.13 o 
   1   3   2      104.13       99.91      2.70 o 
   2   3   2       13.71       13.15      1.72 o 
   3   3   2       14.53       16.15      1.22 o 
   4   3   2      233.88      217.37      2.85 o 
   5   3   2       79.72       93.06      1.71 o 
   6   3   2       99.21       91.47      2.17 o 
   7   3   2      115.03      127.70      2.72 o 
   8   3   2      127.19      119.33      2.98 o 
   9   3   2       71.11       62.75      2.56 o 
  10   3   2        0.19       -0.40      1.18 o 
  11   3   2       22.81       19.15      1.96 o 
  12   3   2        3.10        3.13      2.93 o 
 -12   4   2        2.82        0.08      1.43 o 
 -11   4   2        2.54        6.11      1.65 o 
 -10   4   2        0.07        1.10      1.38 o 
  -9   4   2       51.88       50.56      2.39 o 
  -8   4   2        4.57        5.36      1.35 o 
  -7   4   2      164.77      170.68      3.96 o 
  -6   4   2      461.45      444.34      8.72 o 
  -5   4   2       63.57       65.16      2.21 o 
  -4   4   2       89.92       80.10      1.99 o 
  -3   4   2      673.35      765.88     10.12 o 
  -2   4   2      195.95      201.53      4.03 o 
  -1   4   2     1061.00     1074.13     17.11 o 
   0   4   2      465.09      475.68      8.60 o 
   1   4   2      149.36      183.28      5.01 o 
   2   4   2      692.90      683.07     11.73 o 
   3   4   2        2.82        4.06      0.85 o 
   4   4   2        2.05        3.37      0.76 o 
   5   4   2      295.49      296.41      4.44 o 
   6   4   2      165.08      163.42      3.43 o 
   7   4   2       55.43       47.28      1.87 o 
   8   4   2      198.81      191.08      6.18 o 
   9   4   2       29.60       33.11      2.14 o 
  10   4   2        0.00       -0.19      1.27 o 
  11   4   2       38.23       38.86      3.25 o 
  12   4   2        5.17        3.74      2.04 o 
 -11   5   2       38.21       42.86      2.75 o 
 -10   5   2       30.95       27.33      2.31 o 
  -9   5   2       29.40       35.00      2.42 o 
  -8   5   2      384.01      356.12      6.62 o 
  -7   5   2       97.65       93.13      3.11 o 
  -6   5   2       45.77       38.85      2.19 o 
  -5   5   2       90.42       88.13      3.41 o 
  -4   5   2       13.31        9.28      1.68 o 
  -3   5   2       18.62       20.52      1.45 o 
  -2   5   2      469.48      478.08      8.92 o 
  -1   5   2       62.71       76.60      2.87 o 
   0   5   2       86.17       75.52      2.87 o 
   1   5   2       11.06       15.43      1.68 o 
   2   5   2       42.17       41.90      2.37 o 
   3   5   2        0.59       -0.87      1.15 o 
   4   5   2      246.74      232.20      5.88 o 
   5   5   2       45.86       48.26      2.28 o 
   6   5   2        2.32        0.90      1.06 o 
   7   5   2       38.16       42.47      2.25 o 
   8   5   2        0.04        0.70      1.23 o 
   9   5   2       40.23       41.97      2.47 o 
  10   5   2       22.53       26.42      2.91 o 
  11   5   2        3.97        4.90      2.07 o 
 -10   6   2        0.29        2.41      1.62 o 
  -9   6   2       45.43       44.83      2.74 o 
  -8   6   2       35.95       41.92      2.60 o 
  -7   6   2        2.78        2.24      1.98 o 
  -6   6   2       13.55       15.16      2.33 o 
  -5   6   2       84.03       79.39      3.56 o 
  -4   6   2       10.01        9.72      1.97 o 
  -3   6   2        1.37       -1.78      1.18 o 
  -2   6   2        0.03       -1.90      1.86 o 
  -1   6   2       76.56       72.74      3.08 o 
   0   6   2       66.04       64.04      2.98 o 
   1   6   2       54.60       40.16      2.44 o 
   2   6   2       62.31       69.61      3.14 o 
   3   6   2      234.72      243.01      9.59 o 
   4   6   2        0.91       -1.19      1.02 o 
   5   6   2       75.88       79.95      2.83 o 
   6   6   2       18.96       23.82      2.52 o 
   7   6   2        0.08       -0.81      1.66 o 
   8   6   2       92.02       86.34      4.61 o 
   9   6   2       23.50       20.75      2.77 o 
  10   6   2        3.66       -0.27      1.90 o 
  -9   7   2       75.21       91.30      4.74 o 
  -8   7   2        5.72        4.47      2.20 o 
  -7   7   2       23.90       24.51      3.00 o 
  -6   7   2        1.48        2.68      1.85 o 
  -5   7   2      123.17      136.95      5.37 o 
  -4   7   2        3.90        0.65      2.41 o 
  -3   7   2       24.00       18.91      2.39 o 
  -2   7   2       10.00        8.44      2.97 o 
  -1   7   2      103.98      108.77      4.03 o 
   0   7   2        7.32        7.41      1.98 o 
   1   7   2       15.09       18.48      2.76 o 
   2   7   2        0.04       -1.83      1.22 o 
   3   7   2       15.12       16.99      2.35 o 
   4   7   2       30.57       29.73      2.76 o 
   5   7   2        0.94       -0.14      1.70 o 
   6   7   2       30.12       23.21      2.73 o 
   7   7   2       12.44       16.39      2.62 o 
   8   7   2        0.03       -0.31      1.75 o 
  -7   8   2       15.34       16.55      3.41 o 
  -6   8   2        1.94        1.91      2.04 o 
  -5   8   2        2.76        2.05      2.02 o 
  -4   8   2       15.11       15.38      2.54 o 
  -3   8   2       40.01       44.79      3.33 o 
  -2   8   2        0.42       -0.54      1.63 o 
  -1   8   2       22.34       33.58      4.63 o 
   0   8   2       56.85       57.92      3.45 o 
   1   8   2        0.06       -2.72      1.81 o 
   2   8   2        1.07        0.92      2.00 o 
   3   8   2       37.46       59.17      7.21 o 
   4   8   2        2.66       -1.09      1.47 o 
   5   8   2       33.82       41.70      3.42 o 
   6   8   2        1.02        1.81      2.90 o 
  -3   9   2        1.60        3.03      2.58 o 
  -2   9   2        1.57       -0.09      1.91 o 
  -1   9   2        0.12       -2.94      2.89 o 
   0   9   2        5.15        0.11      3.09 o 
   1   9   2        1.84       -2.05      2.40 o 
   2   9   2        0.80       -1.89      3.34 o 
 -13   0   3       46.79       47.96      4.89 o 
 -11   0   3       23.57       25.47      3.48 o 
  -9   0   3       13.74       11.72      2.38 o 
  -7   0   3        2.53        7.57      1.07 o 
  -5   0   3     1236.82     1219.65     17.99 o 
  -3   0   3     2956.51     2922.03     46.50 o 
  -1   0   3     2435.09     2270.44     26.30 o 
   1   0   3     3056.37     2872.18     33.54 o 
   3   0   3     2059.24     2207.69     31.26 o 
   5   0   3      123.78      108.44      3.31 o 
   7   0   3       28.73       24.70      2.53 o 
   9   0   3     1068.36     1084.41     17.67 o 
  11   0   3        1.82        0.18      1.44 o 
 -14   1   3       13.24       12.93      3.65 o 
 -13   1   3      174.74      167.05     10.94 o 
 -12   1   3       48.28       46.58      3.06 o 
 -11   1   3       31.22       28.99      2.66 o 
 -10   1   3       35.69       31.69      2.69 o 
  -9   1   3       49.62       49.49      2.01 o 
  -8   1   3        0.72        0.45      0.77 o 
  -7   1   3     1127.04     1131.95     12.32 o 
  -6   1   3      297.26      283.95     10.04 o 
  -5   1   3      865.60      887.55     11.29 o 
  -4   1   3      341.80      328.30      4.04 o 
  -3   1   3      572.58      593.41      5.80 o 
  -2   1   3      207.19      200.74      2.26 o 
  -1   1   3     6515.60     6365.10     61.55 o 
   0   1   3     4942.66     4952.41     44.60 o 
   1   1   3     1671.34     1693.81     20.57 o 
   2   1   3        2.23        2.70      0.32 o 
   3   1   3     1174.43     1192.80     11.31 o 
   4   1   3      337.28      342.16      4.28 o 
   5   1   3      380.35      354.72      4.57 o 
   6   1   3      164.54      161.39      3.18 o 
   7   1   3       83.92       95.99      2.16 o 
   8   1   3      113.81      114.56      2.61 o 
   9   1   3        9.34       11.85      1.67 o 
  10   1   3        4.86        2.33      1.04 o 
  11   1   3       27.66       26.31      2.05 o 
  12   1   3       17.14       15.71      4.27 o 
 -13   2   3        1.71        1.25      1.86 o 
 -12   2   3        8.68        5.05      1.97 o 
 -11   2   3      177.39      184.09      5.67 o 
 -10   2   3       20.61       23.43      1.84 o 
  -9   2   3       78.61       71.59      2.45 o 
  -8   2   3      142.65      137.19      4.39 o 
  -7   2   3      150.80      157.76      3.37 o 
  -6   2   3      311.86      360.85      4.65 o 
  -5   2   3     2526.13     2625.99     36.39 o 
  -4   2   3      126.07      144.18      2.26 o 
  -3   2   3      423.40      383.08      7.42 o 
  -2   2   3       25.95       20.67      0.73 o 
  -1   2   3     2861.27     2873.73     33.26 o 
   0   2   3      681.23      717.30      9.36 o 
   1   2   3     1871.32     1878.57     22.89 o 
   2   2   3      494.89      536.48      7.39 o 
   3   2   3     1135.12     1212.00     11.41 o 
   4   2   3       29.10       25.66      0.91 o 
   5   2   3       71.66       73.92      1.74 o 
   6   2   3      337.60      304.40      4.33 o 
   7   2   3      152.60      159.58      3.01 o 
   8   2   3      260.17      259.54      4.22 o 
   9   2   3      431.26      434.44      6.19 o 
  10   2   3      184.33      172.38      4.12 o 
  11   2   3        0.35       -0.25      1.52 o 
  12   2   3        0.15       -0.31      1.63 o 
 -13   3   3      108.03      123.51      5.01 o 
 -12   3   3       68.05       65.09      4.13 o 
 -11   3   3        9.58       11.78      1.67 o 
 -10   3   3        6.91        6.93      1.41 o 
  -9   3   3      176.94      173.89      5.41 o 
  -8   3   3       13.61       11.04      1.35 o 
  -7   3   3      110.83       98.90      3.66 o 
  -6   3   3       12.12       13.96      1.47 o 
  -5   3   3      424.46      407.06      6.36 o 
  -4   3   3       27.83       20.45      0.89 o 
  -3   3   3      105.22      106.76      1.90 o 
  -2   3   3      607.77      630.49      8.24 o 
  -1   3   3        6.99        2.87      0.68 o 
   0   3   3       61.80       58.41      2.07 o 
   1   3   3      471.26      429.58      6.31 o 
   2   3   3      771.91      857.22     11.37 o 
   3   3   3      205.57      235.12      3.83 o 
   4   3   3       78.39       70.64      1.52 o 
   5   3   3       47.49       44.00      1.28 o 
   6   3   3        7.97       12.79      1.11 o 
   7   3   3      309.80      317.02      4.79 o 
   8   3   3       44.33       45.26      1.87 o 
   9   3   3        0.19       -1.61      1.07 o 
  10   3   3        2.00        1.75      2.34 o 
  11   3   3      107.54      110.16      4.42 o 
  12   3   3        0.98       -0.63      1.75 o 
 -12   4   3        0.19       -2.83      1.89 o 
 -11   4   3      183.41      201.49      9.79 o 
 -10   4   3        0.63        0.77      1.29 o 
  -9   4   3      202.45      191.92      4.51 o 
  -8   4   3      176.21      165.68      8.57 o 
  -7   4   3        7.74        7.34      1.28 o 
  -6   4   3       97.06       83.67      3.35 o 
  -5   4   3        4.35        1.81      0.96 o 
  -4   4   3      372.01      383.50      6.06 o 
  -3   4   3      149.34      158.07      3.03 o 
  -2   4   3      686.74      603.04      8.28 o 
  -1   4   3      149.31      151.28      6.20 o 
   0   4   3       24.65       19.22      2.03 o 
   1   4   3      861.36      901.41     14.92 o 
   2   4   3        7.26       10.60      1.14 o 
   3   4   3      203.66      190.83      5.09 o 
   4   4   3      555.32      553.54     11.32 o 
   5   4   3       25.02       25.37      1.66 o 
   6   4   3       15.68       16.99      1.61 o 
   7   4   3      186.76      187.57      5.55 o 
   8   4   3        0.06       -1.58      1.05 o 
   9   4   3       25.61       23.64      2.48 o 
  10   4   3        9.05       10.60      2.19 o 
  11   4   3        0.82        0.88      1.70 o 
 -11   5   3        2.63        4.00      1.63 o 
 -10   5   3       28.64       29.51      2.52 o 
  -9   5   3      116.36      110.79      3.57 o 
  -8   5   3       42.35       46.58      2.51 o 
  -7   5   3       27.27       32.71      2.69 o 
  -6   5   3       45.68       41.76      2.23 o 
  -5   5   3      251.35      244.91      5.94 o 
  -4   5   3      271.69      296.89      6.57 o 
  -3   5   3      416.54      439.00      6.72 o 
  -2   5   3        2.14        1.36      0.86 o 
  -1   5   3       57.77       56.91      3.20 o 
   0   5   3        3.08        1.27      1.09 o 
   1   5   3        4.90        3.58      1.31 o 
   2   5   3       59.04       55.22      3.73 o 
   3   5   3       12.14       13.58      1.39 o 
   4   5   3       52.42       52.11      2.22 o 
   5   5   3        0.07       -0.28      0.99 o 
   6   5   3        3.24        5.42      1.27 o 
   7   5   3        3.30        1.63      1.62 o 
   8   5   3       12.89       15.91      2.85 o 
   9   5   3        0.86        4.03      1.97 o 
  10   5   3        7.64        6.50      2.03 o 
  11   5   3       30.12       37.95      3.55 o 
 -10   6   3       10.92       11.32      2.02 o 
  -9   6   3        3.77        0.46      1.44 o 
  -8   6   3       12.47       11.73      1.93 o 
  -7   6   3       61.60       62.02      3.42 o 
  -6   6   3       91.41       97.58     12.80 o 
  -5   6   3       92.93       96.57      8.02 o 
  -4   6   3        1.09       -1.48      1.58 o 
  -3   6   3        6.01        4.42      2.76 o 
  -2   6   3      104.09       99.52      2.87 o 
  -1   6   3        5.17        4.99      1.61 o 
   0   6   3       28.45       26.62      4.90 o 
   1   6   3       22.77       24.60      3.66 o 
   2   6   3       31.22       29.44      2.38 o 
   3   6   3       16.36       15.59      2.18 o 
   4   6   3        0.02       -1.18      1.07 o 
   5   6   3       10.91       10.15      1.57 o 
   6   6   3       18.50       18.40      2.38 o 
   7   6   3        3.97        2.07      1.78 o 
   8   6   3       14.26       11.91      2.63 o 
   9   6   3        5.22        2.24      3.51 o 
  -9   7   3        0.91        4.45      2.36 o 
  -8   7   3        9.98        8.24      2.34 o 
  -7   7   3       22.06       27.81      2.99 o 
  -6   7   3        1.50        1.74      1.85 o 
  -5   7   3       20.85       22.29      2.66 o 
  -4   7   3       79.78       80.09      3.80 o 
  -3   7   3        6.54        2.05      1.76 o 
  -2   7   3        4.42       -0.19      1.95 o 
  -1   7   3       12.24       16.61      3.13 o 
   0   7   3        0.01       -0.51      1.88 o 
   1   7   3       83.01       78.81      4.76 o 
   2   7   3       19.11       19.21      4.71 o 
   3   7   3        0.02        1.46      1.64 o 
   4   7   3        0.97        0.88      1.27 o 
   5   7   3        8.06        7.37      3.27 o 
   6   7   3        2.59        3.25      1.94 o 
   7   7   3        3.08        1.60      1.98 o 
   8   7   3        2.08        5.32      2.83 o 
  -6   8   3        9.26       11.08      2.57 o 
  -5   8   3       30.37       29.93      3.15 o 
  -4   8   3        0.00       -2.43      5.49 o 
  -3   8   3        1.41        0.81      1.85 o 
  -2   8   3       13.28       14.10      2.25 o 
  -1   8   3       32.27       32.20      4.50 o 
   0   8   3       41.24       37.76      4.21 o 
   1   8   3        0.03       -2.65      1.77 o 
   2   8   3        3.89        5.76      2.38 o 
   3   8   3        2.92        0.27      2.12 o 
   4   8   3       39.14       44.53      3.24 o 
   5   8   3        2.33        0.36      1.90 o 
   6   8   3        5.35        3.96      2.14 o 
  -2   9   3        0.28       -1.85      1.85 o 
  -1   9   3       22.30       17.55      2.88 o 
   0   9   3        1.20       -1.03      3.07 o 
   1   9   3        8.34        9.81      3.75 o 
 -14   0   4       11.69       16.62      4.12 o 
 -12   0   4        0.37        0.43      2.36 o 
 -10   0   4      687.80      668.87     17.28 o 
  -8   0   4       62.62       79.24      2.76 o 
  -6   0   4       42.26       36.53      1.32 o 
  -4   0   4      620.04      657.63      8.47 o 
  -2   0   4       30.19       33.73      1.04 o 
   0   0   4       50.76       40.33      1.27 o 
   2   0   4     4005.55     4144.75     47.73 o 
   4   0   4     1237.18     1261.76     18.64 o 
   6   0   4      103.10       99.34      2.93 o 
   8   0   4     1120.08     1113.25     17.83 o 
  10   0   4       53.89       52.69      2.87 o 
 -14   1   4       57.28       60.77      3.87 o 
 -13   1   4       14.15       16.01      2.66 o 
 -12   1   4      108.65      107.10      4.46 o 
 -11   1   4        0.63       -0.87      2.51 o 
 -10   1   4        8.38        3.89      1.67 o 
  -9   1   4        6.09        5.13      1.47 o 
  -8   1   4      391.77      360.25      8.74 o 
  -7   1   4       30.69       35.47      2.34 o 
  -6   1   4      462.82      466.35      5.00 o 
  -5   1   4      417.48      452.59      5.66 o 
  -4   1   4      665.63      698.38      6.86 o 
  -3   1   4      194.12      181.42      2.06 o 
  -2   1   4      964.49      991.02      8.56 o 
  -1   1   4      837.08      913.20      7.91 o 
   0   1   4     3272.26     3355.95     33.34 o 
   1   1   4       60.11       62.46      2.03 o 
   2   1   4      433.92      487.04      4.95 o 
   3   1   4        0.07       -0.25      0.42 o 
   4   1   4       70.91       59.22      1.94 o 
   5   1   4       91.12       87.38      1.84 o 
   6   1   4      120.59      115.83      2.30 o 
   7   1   4       62.98       55.18      1.69 o 
   8   1   4        2.12        0.85      0.92 o 
   9   1   4       84.55       77.47      2.33 o 
  10   1   4        1.16       -1.02      1.19 o 
  11   1   4        6.63        2.07      1.79 o 
  12   1   4       48.74       56.27      5.19 o 
 -13   2   4        3.00        1.03      1.89 o 
 -12   2   4        4.71        4.89      2.07 o 
 -11   2   4       61.39       62.08      3.33 o 
 -10   2   4      210.80      202.07     11.89 o 
  -9   2   4        8.55        4.19      1.18 o 
  -8   2   4       28.72       30.19      1.70 o 
  -7   2   4       43.85       35.32      1.67 o 
  -6   2   4      317.58      324.47      5.84 o 
  -5   2   4      337.94      353.86      4.58 o 
  -4   2   4       29.51       14.90      1.32 o 
  -3   2   4     1788.51     1911.33     18.49 o 
  -2   2   4      360.87      361.43      4.32 o 
  -1   2   4      434.17      417.75      4.97 o 
   0   2   4     1018.75     1084.80     14.49 o 
   1   2   4      115.03      117.28      2.53 o 
   2   2   4     1482.64     1468.73     18.45 o 
   3   2   4        5.09        4.58      0.51 o 
   4   2   4       19.23       34.29      1.02 o 
   5   2   4       98.52       95.02      1.79 o 
   6   2   4       58.13       58.20      1.73 o 
   7   2   4       63.13       56.74      1.86 o 
   8   2   4       83.06       92.02      2.42 o 
   9   2   4        3.13        3.84      1.40 o 
  10   2   4       52.99       55.44      2.59 o 
  11   2   4       14.79       14.98      4.36 o 
  12   2   4        9.70        4.76      2.91 o 
 -13   3   4       10.59       20.24      3.81 o 
 -12   3   4       54.73       54.80      3.53 o 
 -11   3   4       23.66       22.52      2.02 o 
 -10   3   4       93.33       85.11      3.95 o 
  -9   3   4       72.20       63.28      2.52 o 
  -8   3   4      711.35      717.92     21.28 o 
  -7   3   4       34.07       29.35      1.72 o 
  -6   3   4      337.91      300.08      5.16 o 
  -5   3   4      191.13      175.81      4.12 o 
  -4   3   4      297.29      291.01      4.37 o 
  -3   3   4       33.55       28.91      1.06 o 
  -2   3   4       28.08       29.62      1.23 o 
  -1   3   4       68.04       72.54      1.82 o 
   0   3   4     1933.25     1979.62     24.75 o 
   1   3   4      208.78      214.82      3.94 o 
   2   3   4      542.75      587.16      8.41 o 
   3   3   4       28.54       17.28      1.25 o 
   4   3   4       56.75       62.10      1.71 o 
   5   3   4        0.12       -0.82      0.54 o 
   6   3   4      336.34      355.54      5.08 o 
   7   3   4       30.32       32.21      1.63 o 
   8   3   4       21.19       16.36      1.71 o 
   9   3   4       13.90       16.30      1.79 o 
  10   3   4        0.66        2.04      2.41 o 
  11   3   4       14.63       16.23      2.49 o 
  12   3   4       19.65       20.36      2.79 o 
 -12   4   4        8.22        5.65      1.67 o 
 -11   4   4        8.50        9.85      1.73 o 
 -10   4   4       12.31       14.27      1.75 o 
  -9   4   4      240.90      240.70      5.20 o 
  -8   4   4      326.76      334.91      6.19 o 
  -7   4   4        2.46        0.65      1.79 o 
  -6   4   4      328.66      334.68     11.42 o 
  -5   4   4       36.42       36.76      1.83 o 
  -4   4   4       95.42       98.87      2.64 o 
  -3   4   4       14.55       18.15      2.12 o 
  -2   4   4      411.13      409.42      6.08 o 
  -1   4   4       37.48       30.49      1.44 o 
   0   4   4      690.54      676.52     11.74 o 
   1   4   4        7.45       11.29      2.83 o 
   2   4   4       15.12       17.45      1.88 o 
   3   4   4      145.05      142.14      4.78 o 
   4   4   4      135.75      138.00      2.78 o 
   5   4   4        1.60        4.36      1.15 o 
   6   4   4        0.10       -1.18      0.79 o 
   7   4   4       38.04       32.37      1.99 o 
   8   4   4       23.10       27.33      2.17 o 
   9   4   4        0.00       -0.39      1.58 o 
  10   4   4       43.60       39.85      3.32 o 
  11   4   4       17.40       15.73      2.52 o 
 -11   5   4       49.17       45.44      2.73 o 
 -10   5   4        7.30        5.28      1.68 o 
  -9   5   4       17.52       23.08      2.21 o 
  -8   5   4      468.34      492.50      9.60 o 
  -7   5   4        4.86        6.12      1.47 o 
  -6   5   4        0.03       -0.23      1.14 o 
  -5   5   4        9.90        8.17      3.28 o 
  -4   5   4       14.22       15.58      1.94 o 
  -3   5   4      342.21      340.76      7.09 o 
  -2   5   4        6.32        4.10      1.09 o 
  -1   5   4      114.62      107.91      4.65 o 
   0   5   4        7.86        8.16      2.77 o 
   1   5   4      192.83      181.05      4.00 o 
   2   5   4      164.00      150.99      3.79 o 
   3   5   4       53.05       56.35      2.28 o 
   4   5   4       33.12       32.88      2.18 o 
   5   5   4        1.29       -0.22      1.23 o 
   6   5   4      102.54       98.46      3.15 o 
   7   5   4        4.07        3.26      1.73 o 
   8   5   4        2.31       -2.00      1.52 o 
   9   5   4        7.67        7.27      3.27 o 
  10   5   4        1.75       -0.02      1.72 o 
 -10   6   4        1.41        1.16      1.54 o 
  -9   6   4        4.72        1.11      1.48 o 
  -8   6   4        2.97        0.39      1.46 o 
  -7   6   4       34.76       35.93      2.96 o 
  -6   6   4        8.52        4.37      1.83 o 
  -5   6   4       31.80       28.93      2.65 o 
  -4   6   4       13.42        8.57      1.81 o 
  -3   6   4       74.24       64.28      3.17 o 
  -2   6   4      448.03      449.88      9.15 o 
  -1   6   4      471.10      491.65      9.84 o 
   0   6   4      157.57      175.75      6.26 o 
   1   6   4       74.03       70.55      3.30 o 
   2   6   4       54.53       54.69      2.46 o 
   3   6   4        1.44        1.68      1.55 o 
   4   6   4       24.86       25.48      2.08 o 
   5   6   4      137.48      138.54      5.97 o 
   6   6   4        2.48        1.13      1.54 o 
   7   6   4       13.22       15.47      2.52 o 
   8   6   4       20.04       16.57      2.62 o 
   9   6   4        2.20        2.27      2.05 o 
  -8   7   4        5.26        2.63      2.47 o 
  -7   7   4       28.89       26.98      3.06 o 
  -6   7   4        0.02        0.01      1.75 o 
  -5   7   4       17.90       32.06      2.99 o 
  -4   7   4      139.33      142.08      4.91 o 
  -3   7   4       19.76       29.26      2.91 o 
  -2   7   4       15.12       16.15      2.25 o 
  -1   7   4        0.34        0.98      1.45 o 
   0   7   4      203.91      198.19      5.85 o 
   1   7   4        1.58        1.43      1.79 o 
   2   7   4       17.77       18.31      4.20 o 
   3   7   4        3.58        3.15      2.03 o 
   4   7   4        0.91       -1.60      1.22 o 
   5   7   4       49.53       49.92      2.73 o 
   6   7   4        0.00       -2.74      1.83 o 
   7   7   4        0.00        2.05      2.07 o 
  -6   8   4        7.59       10.68      2.54 o 
  -5   8   4       10.94       15.52      3.36 o 
  -4   8   4       10.77        8.50      2.15 o 
  -3   8   4        0.02       -2.45      1.64 o 
  -2   8   4        8.96       10.41      2.20 o 
  -1   8   4       85.40       92.21      4.07 o 
   0   8   4        0.09       -4.14      2.93 o 
   1   8   4        3.97        4.78      1.89 o 
   2   8   4        0.11       -2.43      1.62 o 
   3   8   4        0.02       -0.60      1.95 o 
   4   8   4        0.66        1.69      1.85 o 
   5   8   4        7.85        9.21      3.68 o 
 -13   0   5       10.53        7.66      3.12 o 
 -11   0   5       45.21       43.29      4.01 o 
  -9   0   5      449.56      456.98      8.92 o 
  -7   0   5       84.07       86.46      2.22 o 
  -5   0   5     1096.62     1165.46     14.48 o 
  -3   0   5      368.11      323.63      4.72 o 
  -1   0   5      579.43      586.78      7.58 o 
   1   0   5      190.82      187.96      4.17 o 
   3   0   5     3028.90     3164.83     36.90 o 
   5   0   5       27.20       20.77      1.41 o 
   7   0   5      149.84      135.34      3.79 o 
   9   0   5       23.41       29.23      3.94 o 
  11   0   5       22.61       21.71      3.95 o 
 -13   1   5      105.78      117.80      7.49 o 
 -12   1   5        0.23       -0.81      1.65 o 
 -11   1   5       51.05       64.05      7.29 o 
 -10   1   5        0.04       -1.10      1.42 o 
  -9   1   5       38.12       42.49      2.63 o 
  -8   1   5        1.12        0.34      0.74 o 
  -7   1   5     1720.26     1902.28     26.44 o 
  -6   1   5       24.49       32.10      0.94 o 
  -5   1   5      317.35      329.61      3.49 o 
  -4   1   5      740.85      840.02      7.57 o 
  -3   1   5        9.98       12.37      0.62 o 
  -2   1   5      486.11      496.14      4.72 o 
  -1   1   5        6.47        5.31      0.40 o 
   0   1   5       76.53       91.74      1.85 o 
   1   1   5      758.06      688.96      9.39 o 
   2   1   5      284.48      294.43      3.94 o 
   3   1   5     1370.21     1429.79     13.39 o 
   4   1   5       42.13       46.34      1.44 o 
   5   1   5      248.53      229.77      3.39 o 
   6   1   5       17.05       19.30      1.16 o 
   7   1   5       16.70       15.98      1.46 o 
   8   1   5      118.01      106.45      3.14 o 
   9   1   5       76.76       73.55      3.75 o 
  10   1   5       21.79       21.37      2.63 o 
  11   1   5        8.32        8.76      2.30 o 
  12   1   5        0.44       -2.66      2.77 o 
 -13   2   5        3.29        2.68      2.01 o 
 -12   2   5       33.25       37.14      3.32 o 
 -11   2   5       52.04       62.93      3.35 o 
 -10   2   5        2.11       -1.14      1.50 o 
  -9   2   5       15.01       15.93      3.02 o 
  -8   2   5       86.34       87.59      2.64 o 
  -7   2   5       49.33       51.73      2.00 o 
  -6   2   5        6.50        9.12      0.91 o 
  -5   2   5      299.31      325.12      4.38 o 
  -4   2   5      147.72      149.00      2.10 o 
  -3   2   5        7.23        2.68      0.45 o 
  -2   2   5       31.99       24.67      0.79 o 
  -1   2   5        0.17       -0.22      0.42 o 
   0   2   5      636.88      625.48      7.16 o 
   1   2   5      140.77      164.48      2.46 o 
   2   2   5       66.15       60.23      1.93 o 
   3   2   5      422.05      413.39      5.39 o 
   4   2   5       29.63       27.22      1.01 o 
   5   2   5      203.93      212.10      2.98 o 
   6   2   5       44.70       41.86      2.15 o 
   7   2   5       14.78       14.38      1.51 o 
   8   2   5        1.45       -0.20      1.15 o 
   9   2   5      150.46      147.86      3.91 o 
  10   2   5        9.99       10.93      2.29 o 
  11   2   5        7.32       12.18      3.46 o 
  12   2   5        0.95       -1.55      2.74 o 
 -13   3   5      138.56      156.52      5.75 o 
 -12   3   5       10.44        9.60      2.44 o 
 -11   3   5       18.45       21.87      2.62 o 
 -10   3   5        0.95       -0.40      1.30 o 
  -9   3   5       28.57       32.97      2.51 o 
  -8   3   5      296.15      295.18      9.50 o 
  -7   3   5      216.94      200.46      4.14 o 
  -6   3   5       14.32       14.75      1.37 o 
  -5   3   5     1502.85     1512.56     18.58 o 
  -4   3   5      225.00      207.59      6.86 o 
  -3   3   5      193.86      214.84      5.81 o 
  -2   3   5     1706.72     1806.89     21.66 o 
  -1   3   5      641.50      592.55      7.04 o 
   0   3   5      806.63      877.20      9.87 o 
   1   3   5     1378.11     1391.27     17.93 o 
   2   3   5        5.19       15.38      2.88 o 
   3   3   5      108.70       98.07      2.62 o 
   4   3   5        4.14        8.19      0.98 o 
   5   3   5       75.45       61.41      1.88 o 
   6   3   5        7.95        8.16      1.28 o 
   7   3   5       70.81       56.36      2.52 o 
   8   3   5       29.41       27.97      2.08 o 
   9   3   5        2.91        2.52      1.35 o 
  10   3   5        4.66        3.11      1.98 o 
  11   3   5       13.46       21.10      4.12 o 
 -12   4   5        0.01       -2.16      1.64 o 
 -11   4   5        3.41        2.76      1.48 o 
 -10   4   5        0.54       -1.04      1.18 o 
  -9   4   5        0.83        0.05      1.27 o 
  -8   4   5        0.29        0.48      1.22 o 
  -7   4   5      214.04      208.53      4.45 o 
  -6   4   5       54.97       48.72      2.12 o 
  -5   4   5      174.92      170.70      5.12 o 
  -4   4   5        0.37        0.81      0.88 o 
  -3   4   5      303.81      285.07      8.68 o 
  -2   4   5        0.04       -0.05      0.68 o 
  -1   4   5        1.35        0.56      0.66 o 
   0   4   5        3.26        2.47      0.71 o 
   1   4   5      299.02      320.47      6.10 o 
   2   4   5      139.49      114.10      3.10 o 
   3   4   5      400.10      400.04      6.68 o 
   4   4   5       26.39       24.76      1.44 o 
   5   4   5       42.40       45.52      2.15 o 
   6   4   5       49.72       38.77      2.17 o 
   7   4   5        0.10       -1.03      1.14 o 
   8   4   5        7.44        4.68      1.51 o 
   9   4   5       69.19       76.67      3.91 o 
  10   4   5        0.02       -2.71      3.09 o 
 -11   5   5        2.04        0.24      1.58 o 
 -10   5   5       72.20       65.49      2.96 o 
  -9   5   5       17.16       15.93      1.96 o 
  -8   5   5       78.41       84.32      3.15 o 
  -7   5   5        0.31       -1.71      1.14 o 
  -6   5   5      115.86      111.69      3.70 o 
  -5   5   5      172.70      160.41      4.67 o 
  -4   5   5      119.84      119.89      8.57 o 
  -3   5   5       57.13       59.05      2.77 o 
  -2   5   5       32.77       29.64      1.67 o 
  -1   5   5      120.05      119.74      2.98 o 
   0   5   5      223.26      211.09      4.49 o 
   1   5   5      810.27      773.71     11.33 o 
   2   5   5       14.71       24.97      1.84 o 
   3   5   5       32.31       31.01      1.96 o 
   4   5   5      217.28      244.02      8.73 o 
   5   5   5        2.54        3.43      1.27 o 
   6   5   5        0.70        0.92      1.22 o 
   7   5   5       13.50       12.21      1.75 o 
   8   5   5       23.03       25.21      3.70 o 
   9   5   5       16.34       11.86      2.37 o 
  10   5   5        6.93        6.18      2.14 o 
 -10   6   5        7.45        6.77      1.97 o 
  -9   6   5       10.24       12.67      2.08 o 
  -8   6   5       22.15       19.84      2.10 o 
  -7   6   5       25.18       20.13      2.61 o 
  -6   6   5      185.06      195.59      5.74 o 
  -5   6   5      202.51      216.96      5.94 o 
  -4   6   5       28.37       34.62      2.66 o 
  -3   6   5        3.26        6.12      2.80 o 
  -2   6   5       62.05       65.94      3.22 o 
  -1   6   5       44.44       52.93      2.37 o 
   0   6   5       86.66       95.52      3.99 o 
   1   6   5        2.21        3.62      1.50 o 
   2   6   5       14.33       17.27      1.94 o 
   3   6   5      134.21      131.80      4.71 o 
   4   6   5      119.38      142.48      4.26 o 
   5   6   5        5.54        5.44      1.58 o 
   6   6   5        4.82        6.63      1.67 o 
   7   6   5        5.44        6.47      2.18 o 
   8   6   5        9.83       13.40      2.51 o 
  -8   7   5        3.30        2.19      1.99 o 
  -7   7   5       40.60       40.48      3.27 o 
  -6   7   5       11.28       12.47      2.44 o 
  -5   7   5       26.60       28.81      2.92 o 
  -4   7   5       35.39       45.88      3.12 o 
  -3   7   5       65.65       65.21      3.41 o 
  -2   7   5        1.20       -0.81      1.56 o 
  -1   7   5       29.27       26.11      3.17 o 
   0   7   5      187.63      173.26     11.06 o 
   1   7   5       35.59       35.48      3.04 o 
   2   7   5      117.31      132.35      6.80 o 
   3   7   5       27.30       26.65      2.88 o 
   4   7   5       24.21       26.57      3.19 o 
   5   7   5       11.73       11.97      1.95 o 
   6   7   5        1.59        0.59      1.79 o 
   7   7   5       12.35       11.35      4.41 o 
  -6   8   5       20.18       24.44      3.15 o 
  -5   8   5        5.69        8.71      2.41 o 
  -4   8   5        0.85       -0.85      1.76 o 
  -3   8   5        4.58        0.61      1.79 o 
  -2   8   5       31.62       39.91      5.11 o 
  -1   8   5        0.95       -1.65      3.13 o 
   0   8   5        9.01        6.60      3.55 o 
   1   8   5        3.70        4.01      2.06 o 
   2   8   5        0.39       -0.37      2.06 o 
   3   8   5        4.21        2.56      2.13 o 
   4   8   5       11.83       13.37      2.13 o 
 -12   0   6        3.74        3.58      2.90 o 
 -10   0   6      261.00      266.09      9.52 o 
  -8   0   6        0.15       -1.53      1.02 o 
  -6   0   6       63.97       57.77      1.99 o 
  -4   0   6      986.20     1077.65     13.57 o 
  -2   0   6      420.18      403.45      5.71 o 
   0   0   6      136.27      124.49      3.33 o 
   2   0   6      613.05      544.43      8.52 o 
   4   0   6        6.12        3.76      0.79 o 
   6   0   6      552.40      560.23     15.57 o 
   8   0   6      303.87      334.27     11.58 o 
  10   0   6       24.69       25.40      4.05 o 
 -13   1   6        0.48        0.44      1.87 o 
 -12   1   6       84.87       91.20      9.55 o 
 -11   1   6       12.91       13.30      2.37 o 
 -10   1   6      127.44      121.22      3.54 o 
  -9   1   6        2.56       -1.60      1.07 o 
  -8   1   6       93.70       95.95      2.37 o 
  -7   1   6      156.24      156.13      2.65 o 
  -6   1   6      706.24      748.92      7.91 o 
  -5   1   6        6.18        5.14      0.57 o 
  -4   1   6     2129.72     2252.98     18.97 o 
  -3   1   6      186.26      182.74      2.31 o 
  -2   1   6      493.04      541.17      5.20 o 
  -1   1   6       66.80       78.16      1.29 o 
   0   1   6     1369.63     1321.96     14.62 o 
   1   1   6       96.53      103.41      2.22 o 
   2   1   6      247.40      244.73      3.55 o 
   3   1   6       42.64       34.50      1.50 o 
   4   1   6      255.81      283.15      4.15 o 
   5   1   6      129.58      131.18      3.04 o 
   6   1   6       87.58       94.91      2.67 o 
   7   1   6       30.77       29.61      2.72 o 
   8   1   6      301.73      303.39      7.65 o 
   9   1   6       30.59       34.19      3.27 o 
  10   1   6        8.47        9.50      2.36 o 
  11   1   6        2.26        0.61      2.01 o 
 -13   2   6       19.93       24.28      4.10 o 
 -12   2   6       21.67       19.78      4.13 o 
 -11   2   6        0.50        0.14      1.66 o 
 -10   2   6        7.13        8.35      1.92 o 
  -9   2   6       40.07       43.26      3.11 o 
  -8   2   6      184.51      184.92      3.99 o 
  -7   2   6        2.25        2.80      0.97 o 
  -6   2   6      143.53      126.66      2.51 o 
  -5   2   6       66.19       59.22      1.51 o 
  -4   2   6      119.27      112.06      2.02 o 
  -3   2   6       40.29       65.66      1.67 o 
  -2   2   6      734.40      788.06      7.29 o 
  -1   2   6       49.17       80.33      1.62 o 
   0   2   6       16.12       13.05      0.80 o 
   1   2   6     1204.10     1286.27     16.72 o 
   2   2   6      134.84      134.78      3.16 o 
   3   2   6      103.02      116.59      2.85 o 
   4   2   6      476.72      476.30      6.26 o 
   5   2   6       19.21       23.25      1.37 o 
   6   2   6       27.95       30.38      1.89 o 
   7   2   6       33.90       32.28      1.98 o 
   8   2   6       67.26       65.70      3.49 o 
   9   2   6        9.26       11.66      2.35 o 
  10   2   6       11.35       13.18      2.54 o 
  11   2   6       15.58       17.98      4.24 o 
 -12   3   6       48.83       49.92      3.52 o 
 -11   3   6        5.26        7.08      1.97 o 
 -10   3   6       27.92       28.25      2.08 o 
  -9   3   6      210.61      196.18      7.32 o 
  -8   3   6      218.94      216.67      7.11 o 
  -7   3   6        0.02       -0.16      1.03 o 
  -6   3   6      259.81      256.63      4.71 o 
  -5   3   6      300.00      331.44      5.47 o 
  -4   3   6       44.41       38.92      1.69 o 
  -3   3   6       30.05       24.54      1.06 o 
  -2   3   6       53.34       56.84      1.64 o 
  -1   3   6       16.76       17.42      1.07 o 
   0   3   6       94.34       95.02      1.99 o 
   1   3   6      122.24      136.01      4.17 o 
   2   3   6      256.21      258.77      4.87 o 
   3   3   6      199.18      213.98      4.98 o 
   4   3   6       48.46       52.20      1.81 o 
   5   3   6       63.05       63.75      2.01 o 
   6   3   6      272.49      275.88      5.35 o 
   7   3   6        6.72        3.88      1.32 o 
   8   3   6        7.51        5.89      1.54 o 
   9   3   6       18.57       22.85      3.77 o 
  10   3   6        4.70        2.23      1.87 o 
  11   3   6        1.00       -2.31      2.90 o 
 -12   4   6        8.59        8.75      2.38 o 
 -11   4   6       12.48        7.28      1.68 o 
 -10   4   6       37.20       39.08      2.36 o 
  -9   4   6        2.34        0.87      1.25 o 
  -8   4   6       68.62       73.28      2.94 o 
  -7   4   6        0.08       -1.61      1.07 o 
  -6   4   6       24.15       20.38      1.67 o 
  -5   4   6       99.35       91.87      3.16 o 
  -4   4   6        1.88        1.21      0.99 o 
  -3   4   6       60.58       54.65      2.42 o 
  -2   4   6      187.53      189.89      3.42 o 
  -1   4   6        6.39        5.98      0.85 o 
   0   4   6      245.94      264.94      4.05 o 
   1   4   6      394.84      387.67      6.65 o 
   2   4   6       95.12       89.65      2.86 o 
   3   4   6       32.41       33.23      2.44 o 
   4   4   6      219.93      206.75      3.79 o 
   5   4   6       10.32        6.33      1.37 o 
   6   4   6       12.14       11.71      1.77 o 
   7   4   6       92.03      112.46      3.55 o 
   8   4   6       34.48       34.82      2.46 o 
   9   4   6        1.67        0.48      1.50 o 
  10   4   6        2.24        5.08      3.48 o 
 -11   5   6        9.54        8.06      2.42 o 
 -10   5   6        0.05       -2.04      1.36 o 
  -9   5   6        8.53       10.08      1.79 o 
  -8   5   6        0.73       -1.22      1.29 o 
  -7   5   6       20.29       19.16      1.98 o 
  -6   5   6        0.21       -1.18      1.07 o 
  -5   5   6       20.57       17.13      2.10 o 
  -4   5   6      359.06      355.19     11.49 o 
  -3   5   6      350.81      352.15      9.10 o 
  -2   5   6       32.48       29.40      2.28 o 
  -1   5   6       43.94       42.35      1.73 o 
   0   5   6      168.88      163.29      4.03 o 
   1   5   6      121.37      136.46      3.99 o 
   2   5   6       33.32       31.50      2.21 o 
   3   5   6        0.40       -0.82      1.30 o 
   4   5   6      124.28      113.05      3.43 o 
   5   5   6        8.13        9.62      1.61 o 
   6   5   6      149.96      141.05      3.99 o 
   7   5   6        4.68        3.60      2.06 o 
   8   5   6        0.17       -1.99      1.33 o 
   9   5   6        0.10       -2.66      1.77 o 
  -9   6   6        0.19        0.82      1.63 o 
  -8   6   6        3.84        2.74      1.56 o 
  -7   6   6       45.57       46.42      3.82 o 
  -6   6   6        2.61        3.68      1.73 o 
  -5   6   6       29.61       31.89      2.85 o 
  -4   6   6        3.02        2.97      1.71 o 
  -3   6   6        7.46        5.94      1.77 o 
  -2   6   6      124.39      130.57      9.46 o 
  -1   6   6      321.01      317.56      9.84 o 
   0   6   6      241.61      240.07      5.38 o 
   1   6   6      183.71      186.49      4.70 o 
   2   6   6       21.95       19.26      2.11 o 
   3   6   6        3.89        4.37      1.89 o 
   4   6   6        2.83        2.93      1.41 o 
   5   6   6        2.67        1.35      1.38 o 
   6   6   6        0.06        1.16      1.43 o 
   7   6   6       15.22       21.16      2.25 o 
   8   6   6        0.00       -0.87      1.93 o 
  -8   7   6        7.40        5.69      2.18 o 
  -7   7   6        2.48        3.18      2.11 o 
  -6   7   6       17.77       20.61      4.38 o 
  -5   7   6       12.28        8.87      2.20 o 
  -4   7   6       35.23       34.03      4.39 o 
  -3   7   6       28.96       38.69      4.99 o 
  -2   7   6       24.42       26.81      4.33 o 
  -1   7   6       81.85       84.78      4.17 o 
   0   7   6       41.38       43.20      3.28 o 
   1   7   6        0.24       -0.11      1.90 o 
   2   7   6       15.44       28.81      5.86 o 
   3   7   6        5.52        5.92      2.19 o 
   4   7   6        3.55        1.91      1.49 o 
   5   7   6       35.10       37.82      2.72 o 
   6   7   6        0.00        0.38      1.81 o 
  -5   8   6        4.16        2.59      2.16 o 
  -4   8   6        2.40        2.34      3.15 o 
  -3   8   6        6.00        3.40      3.32 o 
  -2   8   6        0.36        2.24      3.19 o 
  -1   8   6        2.52       -0.36      2.61 o 
   0   8   6        8.50        6.58      3.73 o 
   1   8   6        3.02        2.97      3.50 o 
   2   8   6        0.00       -0.07      2.04 o 
   3   8   6       32.95       39.79      8.83 o 
 -13   0   7       19.14       19.49      4.27 o 
 -11   0   7        9.35        6.38      2.97 o 
  -9   0   7       21.03       29.96      4.36 o 
  -7   0   7      311.91      312.01      6.84 o 
  -5   0   7        4.73        5.25      0.96 o 
  -3   0   7        6.60        1.89      0.69 o 
  -1   0   7      281.53      297.41      4.55 o 
   1   0   7       56.46       40.82      2.12 o 
   3   0   7      370.02      391.77     11.20 o 
   5   0   7        1.47        1.24      1.92 o 
   7   0   7       72.91       72.36      5.07 o 
   9   0   7        8.17        5.94      2.89 o 
  11   0   7       36.00       41.36      5.30 o 
 -13   1   7       48.01       49.67      4.77 o 
 -12   1   7       13.87       17.65      2.61 o 
 -11   1   7      172.53      189.43      7.50 o 
 -10   1   7       39.33       41.52      2.41 o 
  -9   1   7       12.27       12.46      2.03 o 
  -8   1   7       51.90       47.09      1.88 o 
  -7   1   7      248.12      248.18      3.62 o 
  -6   1   7        0.00       -0.45      0.65 o 
  -5   1   7      859.95      826.72      7.79 o 
  -4   1   7       44.73       39.86      1.11 o 
  -3   1   7       70.57       52.70      1.20 o 
  -2   1   7       58.84       57.37      1.22 o 
  -1   1   7       87.58       76.41      1.66 o 
   0   1   7        0.70        0.25      0.66 o 
   1   1   7      632.27      647.89      8.15 o 
   2   1   7       18.65       28.86      1.22 o 
   3   1   7      335.67      337.60      4.73 o 
   4   1   7      249.01      259.88      5.10 o 
   5   1   7       77.14       80.09      8.70 o 
   6   1   7        0.71       -0.25      1.36 o 
   7   1   7       49.28       42.85      2.94 o 
   8   1   7       20.89       26.62      3.84 o 
   9   1   7      102.17      107.29      4.72 o 
  10   1   7       11.23       13.94      2.62 o 
  11   1   7       11.54       10.94      2.65 o 
 -13   2   7      129.73      137.21     15.15 o 
 -12   2   7       21.55       22.16      2.81 o 
 -11   2   7       17.16       19.10      2.12 o 
 -10   2   7       16.52       14.92      1.84 o 
  -9   2   7       51.39       46.25      2.37 o 
  -8   2   7       15.07       15.00      1.39 o 
  -7   2   7      156.60      142.07      2.61 o 
  -6   2   7        5.90        2.06      0.76 o 
  -5   2   7       50.72       53.18      1.50 o 
  -4   2   7        1.41       -0.54      0.51 o 
  -3   2   7       98.03       83.71      1.56 o 
  -2   2   7       15.30       19.28      0.90 o 
  -1   2   7      913.44      969.22      9.78 o 
   0   2   7       17.92       22.44      1.50 o 
   1   2   7       60.02       56.48      2.09 o 
   2   2   7      100.12       92.92      2.78 o 
   3   2   7      316.88      334.49      4.86 o 
   4   2   7       47.45       50.44      1.76 o 
   5   2   7       14.22       19.87      2.01 o 
   6   2   7       29.77       24.74      2.58 o 
   7   2   7       13.01       13.79      3.98 o 
   8   2   7        3.88        1.81      1.79 o 
   9   2   7       72.57       90.85      4.50 o 
  10   2   7        0.92        0.81      1.95 o 
 -12   3   7        5.30        7.82      2.23 o 
 -11   3   7       41.55       45.07      5.60 o 
 -10   3   7       71.74       64.55      3.56 o 
  -9   3   7       15.40       14.01      1.79 o 
  -8   3   7        7.88        6.28      1.37 o 
  -7   3   7       10.75       11.92      1.47 o 
  -6   3   7        2.68        0.71      0.90 o 
  -5   3   7      136.73      138.65      2.73 o 
  -4   3   7       16.25       16.93      1.49 o 
  -3   3   7      243.76      220.90      3.95 o 
  -2   3   7       34.89       31.37      1.29 o 
  -1   3   7        2.62        2.09      0.95 o 
   0   3   7      107.37      102.67      2.88 o 
   1   3   7      618.53      638.33      9.60 o 
   2   3   7       11.97        9.76      1.38 o 
   3   3   7        5.94        5.38      1.28 o 
   4   3   7        0.35        0.23      0.84 o 
   5   3   7      108.64       96.97      2.53 o 
   6   3   7        3.30        1.30      1.13 o 
   7   3   7       12.66       13.31      2.77 o 
   8   3   7       10.87       11.25      2.73 o 
   9   3   7       78.07       77.28      4.16 o 
  10   3   7       38.66       50.70      3.78 o 
 -11   4   7        2.52       -0.51      1.56 o 
 -10   4   7       10.65       10.02      1.81 o 
  -9   4   7       77.97       87.32      3.83 o 
  -8   4   7        7.24        3.75      1.36 o 
  -7   4   7       54.77       57.48      2.91 o 
  -6   4   7       65.16       51.73      3.32 o 
  -5   4   7       18.80       23.68      1.76 o 
  -4   4   7       99.19       89.21      2.69 o 
  -3   4   7       33.29       34.96      1.74 o 
  -2   4   7       12.61        7.41      1.17 o 
  -1   4   7        8.83       10.12      1.38 o 
   0   4   7      302.33      303.58      5.73 o 
   1   4   7       25.55       23.23      1.95 o 
   2   4   7       36.24       31.18      1.97 o 
   3   4   7        0.07       -1.58      1.05 o 
   4   4   7       34.24       30.17      1.72 o 
   5   4   7        0.01        0.58      1.12 o 
   6   4   7       28.12       33.97      2.33 o 
   7   4   7      169.11      156.71      5.56 o 
   8   4   7        2.28        8.01      2.31 o 
   9   4   7       62.81       69.42      5.38 o 
 -10   5   7        3.78        2.96      1.62 o 
  -9   5   7       30.38       28.73      2.32 o 
  -8   5   7       22.72       21.85      2.12 o 
  -7   5   7       29.95       28.04      2.18 o 
  -6   5   7       12.07        9.72      1.63 o 
  -5   5   7      285.30      275.44     16.68 o 
  -4   5   7        1.25       -0.76      1.35 o 
  -3   5   7       37.34       35.49      2.65 o 
  -2   5   7       13.53       16.63      2.32 o 
  -1   5   7        0.34       -0.36      1.14 o 
   0   5   7      216.13      220.17      4.93 o 
   1   5   7      526.99      557.37      9.21 o 
   2   5   7       15.79       17.96      2.00 o 
   3   5   7        0.71       -0.65      1.21 o 
   4   5   7       48.68       54.75      2.58 o 
   5   5   7        2.36        1.87      1.32 o 
   6   5   7        1.43        2.16      1.50 o 
   7   5   7        7.46        6.20      1.77 o 
   8   5   7        0.51       -1.81      2.48 o 
  -9   6   7        1.92        1.52      1.61 o 
  -8   6   7        1.72       -0.55      1.43 o 
  -7   6   7        1.36        0.11      1.95 o 
  -6   6   7        7.46        6.14      1.80 o 
  -5   6   7        0.00       -2.11      1.41 o 
  -4   6   7        3.31        1.21      2.64 o 
  -3   6   7       17.06       15.16      2.42 o 
  -2   6   7        9.57        8.65      2.88 o 
  -1   6   7        3.59        4.09      1.96 o 
   0   6   7        9.86        6.80      1.76 o 
   1   6   7       67.11       66.48      2.97 o 
   2   6   7       89.40       86.82      3.32 o 
   3   6   7       34.79       40.94      3.14 o 
   4   6   7        3.35        2.80      1.50 o 
   5   6   7        0.12       -1.64      1.28 o 
   6   6   7        0.10       -1.17      1.36 o 
   7   6   7        5.77        3.28      1.72 o 
  -7   7   7        4.26        1.49      1.97 o 
  -6   7   7       41.07       35.26      5.00 o 
  -5   7   7        0.99       -2.44      2.98 o 
  -4   7   7       32.97       44.73      4.79 o 
  -3   7   7        0.04       -0.75      2.59 o 
  -2   7   7       74.58       82.26      4.19 o 
  -1   7   7        5.24        5.99      3.82 o 
   0   7   7       38.23       36.21      3.40 o 
   1   7   7       27.21       26.21      3.54 o 
   2   7   7       42.50       41.25      3.34 o 
   3   7   7        2.29        2.38      2.02 o 
   4   7   7        1.07        2.83      1.57 o 
   5   7   7        0.67        0.55      1.51 o 
  -3   8   7        4.19        5.96      2.45 o 
  -2   8   7        1.11       -1.51      2.23 o 
  -1   8   7       18.91       20.28      3.25 o 
   0   8   7        4.52        5.85      3.80 o 
   1   8   7       11.84       10.28      3.93 o 
 -12   0   8       56.89       64.92      5.40 o 
 -10   0   8        6.49        9.03      3.04 o 
  -8   0   8      167.61      177.57      5.22 o 
  -6   0   8        8.55       15.10      1.81 o 
  -4   0   8      916.71     1007.64     13.10 o 
  -2   0   8      372.70      403.80      6.06 o 
   0   0   8      342.21      331.28      7.03 o 
   2   0   8       20.01       17.56      1.87 o 
   4   0   8        2.13       -0.54      1.84 o 
   6   0   8       55.18       53.36      4.46 o 
   8   0   8        0.33        0.41      2.52 o 
  10   0   8        0.91        1.66      2.82 o 
 -12   1   8       38.63       45.54      3.46 o 
 -11   1   8       19.63       21.38      2.61 o 
 -10   1   8      294.62      327.12      6.46 o 
  -9   1   8      133.30      131.53      3.74 o 
  -8   1   8      214.50      209.12      4.01 o 
  -7   1   8        9.37       14.61      1.34 o 
  -6   1   8       73.85       67.06      1.82 o 
  -5   1   8       72.26       63.06      1.69 o 
  -4   1   8      190.44      199.55      2.70 o 
  -3   1   8       50.65       43.46      1.21 o 
  -2   1   8      158.22      149.22      2.15 o 
  -1   1   8        6.42        3.44      0.85 o 
   0   1   8       40.38       31.77      1.47 o 
   1   1   8       15.05       19.44      1.34 o 
   2   1   8      504.89      485.56      7.84 o 
   3   1   8       10.33       11.92      1.49 o 
   4   1   8      102.62       97.97      3.05 o 
   5   1   8       57.21       47.86      2.95 o 
   6   1   8       19.59       15.45      2.27 o 
   7   1   8        4.31        7.79      3.19 o 
   8   1   8       23.91       22.71      2.82 o 
   9   1   8        1.37        2.71      1.97 o 
  10   1   8        0.71       -1.99      1.83 o 
 -12   2   8       53.98       54.62      3.60 o 
 -11   2   8       14.79       15.05      2.97 o 
 -10   2   8        3.35        4.19      1.50 o 
  -9   2   8      176.04      180.64      4.48 o 
  -8   2   8      389.27      392.50      5.89 o 
  -7   2   8        1.77        0.05      0.79 o 
  -6   2   8       66.28       70.66      1.87 o 
  -5   2   8        0.07       -0.98      0.65 o 
  -4   2   8       50.49       44.53      1.42 o 
  -3   2   8      219.19      231.31      2.99 o 
  -2   2   8      206.10      211.79      3.70 o 
  -1   2   8        9.26        6.03      0.97 o 
   0   2   8        3.63        5.24      1.67 o 
   1   2   8       62.40       60.64      2.33 o 
   2   2   8        7.70        7.07      1.31 o 
   3   2   8        0.13        0.30      1.44 o 
   4   2   8       55.96       59.23      2.55 o 
   5   2   8        0.38       -1.58      1.05 o 
   6   2   8        5.71        3.15      1.76 o 
   7   2   8       19.74       17.87      2.64 o 
   8   2   8        7.89        8.18      2.25 o 
   9   2   8        3.17        3.20      2.20 o 
  10   2   8        0.24       -1.73      1.92 o 
 -12   3   8        2.39        0.37      1.58 o 
 -11   3   8        6.27        4.99      1.67 o 
 -10   3   8       75.95       73.79      5.54 o 
  -9   3   8       39.41       43.34      2.05 o 
  -8   3   8       50.55       52.83      3.12 o 
  -7   3   8        0.13       -0.21      1.14 o 
  -6   3   8      170.45      150.57      3.18 o 
  -5   3   8       24.57       29.21      1.40 o 
  -4   3   8      330.86      318.26      4.79 o 
  -3   3   8        0.01       -0.52      1.15 o 
  -2   3   8       27.25       26.01      2.43 o 
  -1   3   8        0.47        0.78      0.98 o 
   0   3   8       54.80       46.43      2.15 o 
   1   3   8      221.22      206.67      4.52 o 
   2   3   8      159.75      150.39      3.84 o 
   3   3   8        0.52        0.56      0.89 o 
   4   3   8      157.55      149.49      3.98 o 
   5   3   8       20.24       19.62      1.97 o 
   6   3   8       28.47       26.53      2.78 o 
   7   3   8        7.81        7.93      2.20 o 
   8   3   8        2.27        5.74      2.25 o 
   9   3   8        3.23        5.82      2.25 o 
 -11   4   8       12.82       13.06      2.47 o 
 -10   4   8        6.83        8.85      2.15 o 
  -9   4   8       19.15       16.90      1.70 o 
  -8   4   8       15.41       13.82      1.96 o 
  -7   4   8       31.07       27.20      2.16 o 
  -6   4   8        5.03        3.23      1.13 o 
  -5   4   8       41.99       38.95      1.84 o 
  -4   4   8       18.52       15.05      2.15 o 
  -3   4   8       28.22       27.41      3.70 o 
  -2   4   8        0.02       -1.88      1.25 o 
  -1   4   8       88.66       79.11      2.83 o 
   0   4   8      124.17      129.72      3.61 o 
   1   4   8        0.02       -1.59      1.06 o 
   2   4   8        5.94        1.59      1.43 o 
   3   4   8        1.52        0.23      1.32 o 
   4   4   8      196.25      211.38      4.10 o 
   5   4   8        0.40        1.39      1.75 o 
   6   4   8        0.93       -0.37      1.79 o 
   7   4   8        8.10       13.98      2.59 o 
   8   4   8        3.06        5.29      2.33 o 
 -10   5   8       16.77       19.33      2.22 o 
  -9   5   8       36.57       38.92      2.54 o 
  -8   5   8        0.42       -0.14      1.34 o 
  -7   5   8       22.63       25.85      2.20 o 
  -6   5   8      108.01      102.44      5.03 o 
  -5   5   8       13.17        9.92      2.14 o 
  -4   5   8       64.22       61.22      3.36 o 
  -3   5   8       37.87       37.88      2.98 o 
  -2   5   8        0.12        0.65      1.91 o 
  -1   5   8      102.53      101.57      4.21 o 
   0   5   8      224.82      232.49      5.31 o 
   1   5   8        0.99       -0.88      1.36 o 
   2   5   8       12.68       12.03      1.78 o 
   3   5   8        0.25       -1.90      1.26 o 
   4   5   8        1.05        0.83      1.31 o 
   5   5   8       32.29       29.90      2.86 o 
   6   5   8       18.28       16.43      2.78 o 
   7   5   8        8.26        6.96      2.42 o 
  -8   6   8        1.62       -0.03      1.74 o 
  -7   6   8        1.15        1.15      2.71 o 
  -6   6   8        8.90        2.62      3.07 o 
  -5   6   8        2.52        4.29      2.10 o 
  -4   6   8        1.46       -1.21      1.69 o 
  -3   6   8       11.12        9.86      2.24 o 
  -2   6   8        0.24        0.14      1.87 o 
  -1   6   8       12.09       11.42      2.46 o 
   0   6   8        0.74       -0.85      1.91 o 
   1   6   8        1.31        1.46      1.49 o 
   2   6   8        7.38        2.51      1.98 o 
   3   6   8       43.97       48.30      3.38 o 
   4   6   8        8.40        7.94      1.66 o 
   5   6   8        0.39       -2.00      1.43 o 
   6   6   8        6.62        3.11      2.11 o 
  -6   7   8        0.09       -0.50      3.13 o 
  -5   7   8        0.50       -2.69      1.79 o 
  -4   7   8        1.25        0.70      2.04 o 
  -3   7   8       12.33       10.29      4.18 o 
  -2   7   8        0.56        1.76      2.92 o 
  -1   7   8       49.45       55.87      7.01 o 
   0   7   8        0.43       -2.64      1.86 o 
   1   7   8        0.06        0.90      3.25 o 
   2   7   8        2.24        1.43      2.26 o 
   3   7   8       16.37       19.08      2.95 o 
 -11   0   9       59.45       67.54      5.35 o 
  -9   0   9       49.99       45.98      2.96 o 
  -7   0   9     1374.92     1513.90     23.99 o 
  -5   0   9       64.16       67.67      2.31 o 
  -3   0   9      262.73      273.54      6.23 o 
  -1   0   9       19.85       20.71      2.05 o 
   1   0   9      154.90      163.20      6.79 o 
   3   0   9       12.95       16.09      2.14 o 
   5   0   9       80.82       91.03      5.66 o 
   7   0   9       82.84       81.67      5.78 o 
   9   0   9        0.00        0.25      2.79 o 
 -12   1   9        8.73       10.62      2.50 o 
 -11   1   9       43.36       44.66      5.75 o 
 -10   1   9       96.57       97.40      3.42 o 
  -9   1   9        7.45        6.44      1.60 o 
  -8   1   9      158.55      165.34      3.57 o 
  -7   1   9       34.81       39.48      2.03 o 
  -6   1   9        4.09        3.12      0.90 o 
  -5   1   9      827.24      865.27      9.23 o 
  -4   1   9        1.46        0.36      0.73 o 
  -3   1   9        3.90        3.45      0.84 o 
  -2   1   9        9.99       10.81      1.16 o 
  -1   1   9      139.34      149.88      3.12 o 
   0   1   9       40.83       39.41      1.72 o 
   1   1   9      204.64      194.58      4.37 o 
   2   1   9        3.31        3.34      1.23 o 
   3   1   9      213.61      208.90      6.05 o 
   4   1   9        0.00       -1.38      1.13 o 
   5   1   9       62.94       58.57      3.42 o 
   6   1   9       13.66       10.94      2.19 o 
   7   1   9       12.28       12.65      2.39 o 
   8   1   9        1.98       -0.18      1.92 o 
   9   1   9       48.06       50.49      3.77 o 
 -12   2   9       18.21       22.57      3.05 o 
 -11   2   9        0.28       -0.48      1.42 o 
 -10   2   9        3.13        1.93      1.49 o 
  -9   2   9        3.64        2.93      2.34 o 
  -8   2   9       95.38       86.63      3.05 o 
  -7   2   9      146.29      152.13      2.94 o 
  -6   2   9        1.94        1.44      0.87 o 
  -5   2   9       10.78       12.84      1.36 o 
  -4   2   9      222.34      223.74      3.98 o 
  -3   2   9        0.83       -0.85      0.72 o 
  -2   2   9       28.02       24.46      1.58 o 
  -1   2   9       12.70       13.11      1.27 o 
   0   2   9      110.88      104.48      3.10 o 
   1   2   9       94.63      109.26      3.26 o 
   2   2   9        1.71       -1.35      1.14 o 
   3   2   9       18.46       20.64      1.95 o 
   4   2   9       17.68       16.45      1.90 o 
   5   2   9        0.95       -1.62      1.08 o 
   6   2   9       11.47       14.90      3.47 o 
   7   2   9        6.57        2.48      2.56 o 
   8   2   9       10.81       10.85      2.55 o 
   9   2   9        0.00       -0.56      1.94 o 
 -11   3   9       10.30        8.58      1.80 o 
 -10   3   9       17.06       16.72      2.04 o 
  -9   3   9       46.24       53.74      2.68 o 
  -8   3   9        0.71       -1.12      1.05 o 
  -7   3   9        2.00       -0.28      0.99 o 
  -6   3   9       97.79       88.93      3.07 o 
  -5   3   9      176.15      165.71      3.51 o 
  -4   3   9       12.20       11.47      1.59 o 
  -3   3   9      193.65      192.94      5.52 o 
  -2   3   9       15.97       14.75      2.45 o 
  -1   3   9        4.80        4.09      1.35 o 
   0   3   9      398.87      393.13      7.04 o 
   1   3   9      158.46      153.98      4.02 o 
   2   3   9        0.52       -0.92      1.17 o 
   3   3   9      137.45      138.92      3.93 o 
   4   3   9       36.08       35.91      2.36 o 
   5   3   9        1.25       -1.73      1.24 o 
   6   3   9       34.19       40.68      3.47 o 
   7   3   9       17.95       17.79      2.78 o 
   8   3   9        2.01        4.22      2.43 o 
 -10   4   9        5.20        4.12      1.91 o 
  -9   4   9        2.19        0.23      1.28 o 
  -8   4   9       16.76       18.31      1.72 o 
  -7   4   9        7.55        6.61      1.64 o 
  -6   4   9       74.50       70.70      4.87 o 
  -5   4   9      123.55      118.15      3.57 o 
  -4   4   9        2.65       -0.23      1.62 o 
  -3   4   9        0.31       -2.01      1.46 o 
  -2   4   9        3.85        1.69      1.64 o 
  -1   4   9        4.48        6.94      1.49 o 
   0   4   9       13.73       10.21      1.74 o 
   1   4   9       33.38       25.23      2.21 o 
   2   4   9       15.01       11.85      1.78 o 
   3   4   9        0.01       -1.89      1.40 o 
   4   4   9        1.02        0.28      1.41 o 
   5   4   9        1.43       -2.12      1.71 o 
   6   4   9        0.97       -2.58      1.84 o 
   7   4   9       11.62        8.73      2.50 o 
  -9   5   9       14.50       17.80      1.85 o 
  -8   5   9       41.45       41.72      2.69 o 
  -7   5   9       13.12        9.44      1.79 o 
  -6   5   9       64.41       56.57      3.50 o 
  -5   5   9       23.83       21.09      2.70 o 
  -4   5   9       47.05       36.45      3.07 o 
  -3   5   9       10.08        6.33      2.11 o 
  -2   5   9       21.52       25.18      2.78 o 
  -1   5   9       57.93       53.56      3.36 o 
   0   5   9       12.15       19.64      2.09 o 
   1   5   9        7.87        5.00      1.58 o 
   2   5   9        0.01        0.04      1.38 o 
   3   5   9        0.36       -1.16      1.37 o 
   4   5   9        3.41        1.01      2.56 o 
   5   5   9        6.72        3.67      2.11 o 
   6   5   9        4.53        6.94      2.35 o 
  -7   6   9       19.00       19.77      3.40 o 
  -6   6   9        0.80       -2.00      1.87 o 
  -5   6   9       12.85       13.95      2.56 o 
  -4   6   9       24.45       25.36      3.00 o 
  -3   6   9        0.77       -0.94      1.71 o 
  -2   6   9       10.40        8.44      2.33 o 
  -1   6   9        1.95       -2.16      1.68 o 
   0   6   9        2.76       -0.56      4.18 o 
   1   6   9       12.16        9.06      2.80 o 
   2   6   9       30.28       31.67      6.61 o 
   3   6   9        7.53        6.74      2.18 o 
   4   6   9        2.31        3.69      2.06 o 
   5   6   9        0.49       -0.10      1.84 o 
  -4   7   9        0.91       -0.65      2.19 o 
  -3   7   9        1.26       -1.44      1.98 o 
  -2   7   9       21.35       25.95      3.30 o 
  -1   7   9        5.41        6.54      2.35 o 
   0   7   9        8.26        5.54      2.50 o 
   1   7   9        7.81        5.62      3.53 o 
   2   7   9        1.04        1.38      3.09 o 
 -10   0  10       34.91       40.07      4.53 o 
  -8   0  10      132.23      130.21      5.11 o 
  -6   0  10       67.66       57.87      3.07 o 
  -4   0  10      485.20      514.97     10.11 o 
  -2   0  10      996.01     1012.58     17.45 o 
   0   0  10       31.45       24.43      2.43 o 
   2   0  10        6.15        9.97      3.34 o 
   4   0  10       20.20       20.61      3.65 o 
   6   0  10        0.71       -2.31      2.24 o 
   8   0  10        0.92        1.89      3.24 o 
 -11   1  10        5.75        6.57      2.13 o 
 -10   1  10       36.65       39.54      2.73 o 
  -9   1  10        2.15       -0.74      1.36 o 
  -8   1  10        4.49        3.37      1.28 o 
  -7   1  10        0.17       -0.18      1.04 o 
  -6   1  10       98.08      109.99      3.39 o 
  -5   1  10       26.72       26.71      1.70 o 
  -4   1  10      254.53      235.32      4.99 o 
  -3   1  10       27.43       28.39      1.77 o 
  -2   1  10      275.63      272.71      4.69 o 
  -1   1  10       59.01       51.51      2.70 o 
   0   1  10      137.00      122.85      3.04 o 
   1   1  10       49.59       50.70      2.08 o 
   2   1  10       29.67       30.99      2.28 o 
   3   1  10        8.39        7.45      1.66 o 
   4   1  10      114.17      118.67      3.71 o 
   5   1  10       25.08       28.51      3.08 o 
   6   1  10       11.35        9.07      2.72 o 
   7   1  10        1.13        1.04      1.86 o 
   8   1  10       10.93       10.47      2.55 o 
 -11   2  10        6.51        5.76      1.79 o 
 -10   2  10        2.99        4.33      1.70 o 
  -9   2  10      148.15      143.95      4.10 o 
  -8   2  10       17.57       17.47      2.45 o 
  -7   2  10      147.68      146.89      4.03 o 
  -6   2  10        3.99        6.34      1.42 o 
  -5   2  10        3.45        1.73      1.13 o 
  -4   2  10      290.24      284.98      4.81 o 
  -3   2  10        1.45       -0.99      1.15 o 
  -2   2  10       46.19       36.52      1.80 o 
  -1   2  10       94.60       81.09      2.47 o 
   0   2  10        3.93        2.02      1.25 o 
   1   2  10      114.77      114.92      3.53 o 
   2   2  10       68.97       69.02      2.88 o 
   3   2  10      101.10      106.69      3.52 o 
   4   2  10       19.16       18.34      2.04 o 
   5   2  10        5.24        1.77      2.05 o 
   6   2  10       27.72       44.23      3.83 o 
   7   2  10       11.25       16.78      2.89 o 
   8   2  10        5.52        4.03      2.35 o 
 -10   3  10      118.34      118.02      6.07 o 
  -9   3  10        9.77        9.48      1.86 o 
  -8   3  10        0.27       -0.63      1.68 o 
  -7   3  10        1.88        0.94      1.31 o 
  -6   3  10       41.95       38.38      2.30 o 
  -5   3  10       85.19       84.09      2.62 o 
  -4   3  10      103.46      110.67      4.30 o 
  -3   3  10        1.77        1.38      1.86 o 
  -2   3  10       19.93       20.65      2.75 o 
  -1   3  10      147.95      154.69      4.04 o 
   0   3  10       44.71       43.66      2.38 o 
   1   3  10        1.75       -0.98      1.23 o 
   2   3  10        5.38        5.96      1.54 o 
   3   3  10        8.11       10.23      2.21 o 
   4   3  10       49.53       56.50      2.83 o 
   5   3  10       19.78       21.99      2.25 o 
   6   3  10        1.92        1.90      2.03 o 
   7   3  10        0.41       -2.02      1.77 o 
  -9   4  10        0.53       -0.60      1.85 o 
  -8   4  10        0.11       -1.35      1.33 o 
  -7   4  10        7.79        5.93      3.41 o 
  -6   4  10       69.44       74.16      3.02 o 
  -5   4  10       62.55       59.20      3.50 o 
  -4   4  10       37.12       37.25      3.02 o 
  -3   4  10      163.33      134.35      4.91 o 
  -2   4  10       15.56       12.53      2.38 o 
  -1   4  10        7.83        5.11      1.91 o 
   0   4  10      137.31      138.68      4.05 o 
   1   4  10        4.29        1.50      1.40 o 
   2   4  10        9.12        8.81      1.64 o 
   3   4  10        0.24       -1.31      1.37 o 
   4   4  10        0.79        0.73      1.40 o 
   5   4  10        2.97        2.50      2.06 o 
   6   4  10        4.57        5.94      2.39 o 
  -8   5  10        0.70       -0.15      1.75 o 
  -7   5  10        1.73        3.20      2.16 o 
  -6   5  10        1.14       -0.70      1.75 o 
  -5   5  10       12.53       10.39      2.44 o 
  -4   5  10        6.55        7.39      2.16 o 
  -3   5  10        2.07        3.53      1.99 o 
  -2   5  10        3.20        3.40      2.04 o 
  -1   5  10       27.74       26.50      2.98 o 
   0   5  10        5.92        5.63      2.09 o 
   1   5  10        0.08        0.43      1.41 o 
   2   5  10        0.01       -1.80      1.20 o 
   3   5  10        6.01        8.40      2.17 o 
   4   5  10       36.54       35.39      7.07 o 
   5   5  10        3.84        1.78      2.00 o 
  -6   6  10       15.63       10.29      2.59 o 
  -5   6  10        6.90       11.20      2.56 o 
  -4   6  10        9.06       11.43      2.96 o 
  -3   6  10       26.66       26.47      3.18 o 
  -2   6  10        1.47       -1.00      2.05 o 
  -1   6  10        8.63        5.32      2.25 o 
   0   6  10        8.84        9.61      3.23 o 
   1   6  10       19.82       25.30      3.14 o 
   2   6  10        0.89        1.07      1.88 o 
   3   6  10        0.29        0.93      2.16 o 
  -9   0  11       32.67       30.82      4.53 o 
  -7   0  11      113.79      116.01      6.51 o 
  -5   0  11       78.99       64.32      4.89 o 
  -3   0  11      143.14      156.95      4.97 o 
  -1   0  11       97.55      103.72      4.13 o 
   1   0  11      301.12      304.57      7.60 o 
   3   0  11        4.31        4.05      1.89 o 
   5   0  11       28.35       30.11      4.40 o 
   7   0  11       11.69       11.47      3.85 o 
 -10   1  11        6.24        7.04      1.77 o 
  -9   1  11       28.77       31.53      8.68 o 
  -8   1  11       36.50       36.25      2.46 o 
  -7   1  11       33.41       43.63      3.24 o 
  -6   1  11       55.21       56.65      3.39 o 
  -5   1  11       52.75       41.60      2.27 o 
  -4   1  11       55.08       62.30      2.72 o 
  -3   1  11        0.38        0.58      1.07 o 
  -2   1  11        1.59       -0.35      1.11 o 
  -1   1  11      490.07      515.62      7.58 o 
   0   1  11      122.71      126.90      3.28 o 
   1   1  11      209.27      205.83      6.42 o 
   2   1  11       70.52       68.06      3.59 o 
   3   1  11       18.04       19.00      2.14 o 
   4   1  11       22.28       24.01      2.34 o 
   5   1  11        1.46        1.93      1.99 o 
   6   1  11        0.53        1.37      2.18 o 
   7   1  11        1.78        0.75      2.12 o 
 -10   2  11       11.94       14.04      5.70 o 
  -9   2  11       65.83       67.33      4.36 o 
  -8   2  11        0.44       -0.18      1.71 o 
  -7   2  11       89.46       85.04      3.19 o 
  -6   2  11        3.49        3.56      1.47 o 
  -5   2  11      120.20      127.35      3.76 o 
  -4   2  11        0.30        0.08      1.25 o 
  -3   2  11       51.46       55.55      2.60 o 
  -2   2  11        0.67       -1.51      1.01 o 
  -1   2  11        1.74        0.14      1.09 o 
   0   2  11        0.07       -1.51      1.22 o 
   1   2  11      149.02      149.86      4.26 o 
   2   2  11        1.50        3.11      2.05 o 
   3   2  11        0.10       -0.51      1.41 o 
   4   2  11       37.93       41.10      2.58 o 
   5   2  11        8.05        6.57      1.80 o 
   6   2  11       32.36       36.77      3.71 o 
   7   2  11       10.16       13.28      2.99 o 
  -9   3  11       16.73       20.35      2.83 o 
  -8   3  11        0.25       -0.85      1.84 o 
  -7   3  11        0.01       -0.91      1.30 o 
  -6   3  11       57.27       54.32      2.68 o 
  -5   3  11       47.56       42.78      2.10 o 
  -4   3  11       32.42       22.23      2.67 o 
  -3   3  11       10.07        7.57      2.05 o 
  -2   3  11       18.09       14.60      4.36 o 
  -1   3  11        1.16        0.93      1.61 o 
   0   3  11       48.49       39.85      2.43 o 
   1   3  11        1.92       -1.67      1.33 o 
   2   3  11       12.68       10.12      1.84 o 
   3   3  11        8.93       13.19      1.93 o 
   4   3  11       11.28       11.28      1.97 o 
   5   3  11       11.96       17.40      2.19 o 
   6   3  11        2.20       -0.65      2.16 o 
  -8   4  11       36.45       34.86      2.72 o 
  -7   4  11       23.41       23.60      2.28 o 
  -6   4  11        0.22       -1.37      1.68 o 
  -5   4  11       50.16       42.68      3.32 o 
  -4   4  11        0.01       -0.33      2.15 o 
  -3   4  11       15.81       21.48      2.75 o 
  -2   4  11        7.41       10.66      2.98 o 
  -1   4  11       61.36       57.09      3.57 o 
   0   4  11       82.97       83.50      4.10 o 
   1   4  11        3.92        3.30      1.53 o 
   2   4  11       11.12       11.94      1.87 o 
   3   4  11        4.65        7.01      1.84 o 
   4   4  11        8.14        9.74      2.05 o 
   5   4  11        5.33        5.85      2.53 o 
  -7   5  11        8.20        8.09      2.93 o 
  -6   5  11        0.58        0.56      2.80 o 
  -5   5  11        2.33       -0.91      1.80 o 
  -4   5  11        0.00       -1.90      1.78 o 
  -3   5  11        6.20        5.25      2.07 o 
  -2   5  11        7.72        5.03      2.15 o 
  -1   5  11       12.06       10.88      2.49 o 
   0   5  11       23.33       22.92      2.87 o 
   1   5  11        0.68       -1.01      1.75 o 
   2   5  11        9.04       11.89      2.06 o 
   3   5  11       56.33       64.66      4.00 o 
  -3   6  11       10.49        3.92      3.59 o 
  -2   6  11       17.52       23.74      3.15 o 
  -1   6  11        0.33       -0.20      2.15 o 
   0   6  11        0.21       -2.27      1.90 o 
  -8   0  12        4.33        7.01      2.94 o 
  -6   0  12       28.09       27.41      4.37 o 
  -4   0  12      110.26      121.06      6.84 o 
  -2   0  12       20.09       13.43      2.22 o 
   0   0  12      120.38      104.85      6.27 o 
   2   0  12      188.34      205.65      6.43 o 
   4   0  12       29.53       34.22      4.75 o 
   6   0  12        4.53        3.47      2.97 o 
  -9   1  12        8.29        6.63      3.25 o 
  -8   1  12       49.45       48.88      4.88 o 
  -7   1  12        5.43        7.44      2.16 o 
  -6   1  12        8.12       10.11      2.36 o 
  -5   1  12       28.27       35.69      3.31 o 
  -4   1  12      123.81      122.60      3.82 o 
  -3   1  12        0.00       -1.57      1.17 o 
  -2   1  12       19.42       16.48      1.68 o 
  -1   1  12       19.39       21.07      2.07 o 
   0   1  12       16.73        9.92      1.82 o 
   1   1  12        6.39        5.77      1.41 o 
   2   1  12       16.71       16.39      3.36 o 
   3   1  12        2.90        1.91      1.89 o 
   4   1  12      105.61      114.21      4.90 o 
   5   1  12       19.04       24.10      3.32 o 
   6   1  12        0.21       -2.14      1.95 o 
  -9   2  12        2.39        1.58      2.91 o 
  -8   2  12        6.87        6.32      3.29 o 
  -7   2  12        0.00       -2.90      2.30 o 
  -6   2  12       28.10       27.68      3.08 o 
  -5   2  12       19.08       18.20      2.91 o 
  -4   2  12       78.69       77.52      3.69 o 
  -3   2  12        0.02       -1.41      1.35 o 
  -2   2  12        7.29        8.42      2.46 o 
  -1   2  12        3.86        2.99      1.32 o 
   0   2  12        7.67        9.93      1.80 o 
   1   2  12       78.44       80.99      3.27 o 
   2   2  12      115.90      120.86      4.04 o 
   3   2  12       54.94       52.57      2.90 o 
   4   2  12        3.67        7.28      1.96 o 
   5   2  12        0.51       -1.78      1.44 o 
  -8   3  12        1.88       -3.49      2.33 o 
  -7   3  12        6.42        5.64      3.43 o 
  -6   3  12        0.84        0.06      1.87 o 
  -5   3  12        8.54       11.13      1.90 o 
  -4   3  12        8.13        8.64      2.19 o 
  -3   3  12        0.11       -1.72      1.72 o 
  -2   3  12        2.70        2.26      2.61 o 
  -1   3  12       20.07       20.20      2.76 o 
   0   3  12       53.22       54.01      2.82 o 
   1   3  12        0.20       -0.69      1.37 o 
   2   3  12       13.68       13.49      2.11 o 
   3   3  12        3.22        4.43      1.75 o 
   4   3  12       38.48       42.02      2.83 o 
  -7   4  12        9.87        7.92      3.24 o 
  -6   4  12       45.85       45.11      3.45 o 
  -5   4  12        2.27        0.68      2.06 o 
  -4   4  12       13.56       18.11      2.81 o 
  -3   4  12       27.22       23.54      2.92 o 
  -2   4  12        0.88       -1.03      1.76 o 
  -1   4  12        0.14        0.98      1.88 o 
   0   4  12        0.00       -0.06      1.75 o 
   1   4  12        2.92        0.86      1.39 o 
   2   4  12        0.08       -0.76      1.50 o 
   3   4  12       12.01       13.01      2.61 o 
  -4   5  12       23.03       25.36      3.57 o 
  -3   5  12        0.33       -0.69      2.07 o 
  -2   5  12        0.11       -0.22      1.97 o 
  -1   5  12        0.07       -1.50      1.85 o 
   0   5  12        0.03       -1.52      1.84 o 
   1   5  12        0.79        0.55      1.88 o 
  -7   0  13        4.58        3.98      3.00 o 
  -5   0  13       42.74       43.41      5.30 o 
  -3   0  13      111.71      115.77      6.95 o 
  -1   0  13       21.59       23.14      2.76 o 
   1   0  13      128.07      117.22      4.97 o 
   3   0  13        0.08        0.71      3.12 o 
  -8   1  13       23.00       19.06      4.05 o 
  -7   1  13       18.79       23.59      3.14 o 
  -6   1  13        7.52        5.59      2.17 o 
  -5   1  13        3.47        1.02      2.23 o 
  -4   1  13       10.69        8.90      2.41 o 
  -3   1  13       13.73       15.79      2.08 o 
  -2   1  13       17.32       18.04      2.79 o 
  -1   1  13        3.27        2.01      1.31 o 
   0   1  13        2.42        2.39      1.39 o 
   1   1  13       14.45       10.90      1.74 o 
   2   1  13        6.73        4.61      1.84 o 
   3   1  13        0.03       -0.02      1.54 o 
   4   1  13        3.26        4.40      1.82 o 
  -7   2  13        3.66       -0.18      2.82 o 
  -6   2  13       13.17       11.60      2.79 o 
  -5   2  13       64.47       59.29      3.70 o 
  -4   2  13        6.76       12.78      1.98 o 
  -3   2  13        6.38        7.32      1.74 o 
  -2   2  13        2.88        1.67      1.53 o 
  -1   2  13        5.15        3.39      1.94 o 
   0   2  13       25.22       30.95      2.59 o 
   1   2  13        0.03       -1.24      1.41 o 
   2   2  13        3.14        3.98      1.70 o 
   3   2  13        0.88        0.07      1.57 o 
  -6   3  13        1.88        4.60      3.24 o 
  -5   3  13       10.29       14.68      2.57 o 
  -4   3  13       13.68       17.69      2.73 o 
  -3   3  13        3.47        2.63      1.92 o 
  -2   3  13        1.23       -1.02      1.83 o 
  -1   3  13       13.61       18.42      2.76 o 
   0   3  13        1.01        2.90      2.13 o 
   1   3  13        0.02       -1.98      1.32 o 
   2   3  13        2.07        0.06      1.63 o 
  -4   4  13        0.24       -0.11      2.24 o 
  -3   4  13       16.84       21.35      4.14 o 
  -2   4  13        9.35        7.96      2.37 o 
  -1   4  13        1.55        6.17      2.22 o 
   0   4  13        0.00       -0.51      1.81 o 
  -6   0  14        0.22       -0.45      2.65 o 
  -4   0  14       99.27      105.94      7.01 o 
  -2   0  14       67.05       84.75      5.06 o 
   0   0  14       42.58       41.35      3.46 o 
   2   0  14        3.06        3.34      2.15 o 
  -6   1  14        0.63        0.80      2.91 o 
  -5   1  14        7.31        2.81      2.17 o 
  -4   1  14       11.57       20.59      3.01 o 
  -3   1  14        0.26       -0.73      1.65 o 
  -2   1  14        5.77        6.36      2.80 o 
  -1   1  14        0.20       -0.30      1.34 o 
   0   1  14        0.00       -1.79      1.27 o 
   1   1  14        1.65        0.59      1.78 o 
  -5   2  14        0.49        1.52      2.23 o 
  -4   2  14       17.09       23.56      2.54 o 
  -3   2  14        0.84        0.01      1.65 o 
  -2   2  14       13.61       14.49      2.16 o 
  -1   2  14       29.00       33.87      3.50 o 
   0   2  14        0.05       -2.32      1.56 o 
   1   2  14        3.68        2.91      1.67 o 
                                                 
